# Supplementary material for: A family of silicon transporter structural genes in a pennate diatom Synedra ulna subsp. danica (Kütz.) Skabitsch
Source: PLoS One. 2018 Aug 29;13(8):e0203161. doi: 10.1371/journal.pone.0203161 (PMC6114903; doi:10.1371/journal.pone.0203161)
Supplement: S1 File — (FASTA) [file pone.0203161.s004.fasta]

>SuSIT1 and SuSIT2 (MF971079)
ACATTTTTCATACGAAAATTAGAAAATTCACTCTCTTCCTTATGGGAAAAGAAATTGAAGCCTTCGAAGCCAAAGACGGAATGGTCATATACGATGGTCAACCATCTAGCAATCCTTATGCTCACACCACGGAAGGTGATGAACCAGCTGTGAATGTCCCTGATGAAACAGGCAAGATCTTTCCAGTTGGTGACAACCGTGGAAATCCAGCCTCTTACTCTGCTACGACATCTGAAACGAAGGTGCTGTCAGAAGATGCCGGAAAGGAAGTTGATGCTCCACGATCCGTTTTAGGAGCTGCTTTAGAATCTTTCAAGTATCTTTATTCTACAGTATTACTCATTTTGTCGTTGATCGTTGTACATGCAGCCATGTTTACCAAGCAAACCACTTCTGCAGCTGAATTTGGTCTTCATCCCGCTGTTTCGTTTTTGATATTCTGGTTCCTCATCGTTTGGCTTGCAATGATGGAAGGAGGACAAGGAGCACTNGTAGGTCTCCAGCCTGTTGATAAGGCACTTTATGCTGAATCGCATCCGCGTGCGTTGTTGAATACGAAACTCGCCCATAAGGGTGATAATATGGAGCGATTCATTGTCGGTCGTCAGTATCTTGTAGTCCTTGTGATTACAGTCATCAATTTGATGGGATCTGCTGTTAAGGGAGCAACAGTGCTTGGCTTTCCAACAATCATGAATGACATTTTTCTCAGTAATGGTCTTGCTATGATCCTGACAACTATTATGGTCGGTCAACTTACCGCTCAAGTGAATGCTGCCAACTGTATGCTTGATTTTATTAACAACTACTTCATGCTTTTCACATCCTACGTGTCATATACAATTGAGTTCTCTGGTCTTCTTCACTGTGTCTATCTAGTGCAGATGATTTTCTCGAAGATTACTGGAAAACCCATTGAGTCAAACGAACCTCCACGCAATGCCGCCCAAAATCTTTTTTTCTGGGCTCGAGTGTTGATGTCTGTTGCCATCCTTGGATTTTGCTTGGCAGTTACCCTTGTTGCATTGTTTGATGGAAAGACGGGTATGTGGGATGGCGTTCCCCCGTATGTGTCAGTGATTATTCTATTTGTTTTGATGGGTGTCGTTGGAATGATGGAGGGTATGCAAATTGCATTATTTGCAGTTGTTAATATGCCTGAGGAAGAGCTCCGAAATAGTCCAATCGCACATGCCAATTGTCAATTGACATTTGCTGGTCAGAATCTGCAGGCATTTTTGATTGGACGTCAGATATTTGTTGCTACATGTATGTTCATCGTTGCTAGAATTGCTTCCCCAACTTACGGTGAAGACGATGCCAATATTTTCGGAGTATCGGATGGATTCCAATCGTTTTTGAACTCAGGTCTCACAGGTGCTGTGATCACTACTGTGATTGGATCTCTTTCGTGGCGCATTATTGCATCTTCCTTTCCACTTGCGTTTTTGTCGAACCCCCTCATTTATATAATCATCCGCGTTTGTTTAGTCCTTGAGAATGTTGGAATTTGCTCTGGAGCTTGGGTGCTTGGTCGTTTTAACAAATTAATTGCTGGATATCAACCTGACGAAGTCTACCTCGAAGGCGTTGAGAAGCATACCTCTGAGCCAGTGACACGTCGTGACGCTGATATTGACCGCCTGTTGACTGTGTTTAAGTTCATTTACTCAACTTGTCTTTTGGTTTTGTGTCTGATCATTGTTCACGCAGCCATGTTTACCAAGCAAACCACTTCTGCAGCTGAATTTGGTCTTCATCCCGCTGTTTCGTTTTTGATATTCTGGTTCCTCATCGTTTGGCTTGCAATGATGGAAGGAGGACAAGGAGCACTTGTAGGTCTCCAGCCTGTTGATAAGGCACTTTATGCTGAATCGCATCCGCGTGCGTTGTTGAATACGAAACTCGCCCATAAGGGTGATAATATGGAGCGATTCATTGTCGGTCGTCAGTATCTTGTAGTCCTTGTGATTACAGTCATCAATTTGATGGGATCTGCTGTTAAGGGAGCAACAGTGCTTGGCTTTCCAACAATCATGAATGACATTTTTCTCAGTAATGGTCTTGCTATGATCCTGACAACTATTATGGTCGGTCAACTTACCGCTCAAGTGAATGCTGCCAACTGTATGCTTGATTTTATTAACAACTACTTCATGCTTTTCACATCCTACGTGTCATATACAATTGAGTTCTCTGGTCTTCTTCACTGTGTCTATCTAGTGCAGATGATTTTCTCGAAGATTACTGGAAAACCCATTGAGTCAAACGAACCTCCACGCAATGCCGCCCAAAATCTTTTTTTCTGGGCTCGAGTGTTGATGTCTGTTGCCATCCTTGGATTTTGCTTGGCAGTTACCCTTGTTGCATTGTTTGATGGAAAGACGGGTATGTGGGATGGCGTTCCCCCGTATGTGTCAGTGATTATTCTATTTGTTTTGATGGGTGTCGTTGGAATGATGGAGGGTATGCAAATTGCATTATTTGCAGTTGTTAATAAGCCTGAGGAAGAGCTCCGAAATAGTCCAATCGCACATGCCAATTGTCAATTGACATTTGCTGGTCAGAATCTGCAGGCATTTTTGATTGGACGTCAGATATTTGTTGCTACATGTATGTTCATCGTTGCTAGAATTGCTTCCCCAACTTACGGTGAAGACGATGCCAATATTTTCGGAGTATCGGATGGATTTCAATCGTTTTTGAACTCAGGTCTCACAGGTGCTGTGATCACTACTGTGATTGGATCTCTTTCGTGGCGCATTATTGCATCTTCCTTTCCACTTGCGTTTTTGTCGAACCCCCTCATTTATATAATCATCCGTATTTGCTTAATCTTGGAATCTATCGGAATTTGCTCTGGAGCTTGGGTGCTTGGTCGTTTTAACAAATTAATTGCTGGATATCAGCCCGATAATGTTTACCTTGAAGGTGCAGAAAAGCATACGTCCGCTCCAGTTACGAAGCGCGATAAAGACATAGACGTTGCAATGACAACTGTGAAATATCTCTATTCTACTGGTCTCTTAGTATTCTCCGTTATTATCGTTATGGCGGCCATGTTCTCGAAGCAGACTAAGATCTCTAAAGATTCCCATCCTGCCGTTGCATTTTTCTTATTCTGGTTCCTCATCGTTTGGCTTGCAATGATGGAGGGAGGTCAAGGTTGCTTGATAGGTCTCAAACCAGTCGACAAAAATTTGTATAAGGACTCACATAAGATAACGCATGTCAATTGCCTTCTTGCACACAAAGGTGATAACATGGAACGATTTATTGTTGGACGTCAGTTCCTTGTCGTTCTCGTTATCACTGTGATAAATCTGTGTGGTTCTTCAGAGAAGAATGCAAAAGTGATAGGTCTGAATGACACAGTAACCGAAATCTTCCTCGGTTCGGGTGTGGCTATGATTTTGACAACCATCATCCTTGGTCAGCTTACAGCTCAGGTGAACGCAGCGAACTGTATGCTTGATTTCATCAATACATATTTCATGGTAATGACGACGTATGTATCACTTGGAATTGAGTTTTCAGGGCTTCTTCATGCGGTATACTTGGTTCAAATAATCTTTTCCAAGATAACTGGTAAGCCAATCGAATCAAATGAACCACCAAGAACTGCGTTACAGAATTTGTTTTTCTGGGCGCGAGTGTTCATGTCCCTTGCAATTCTTTGCTTCTCTCTTGCTGTGACTATTGTTGCTCTCTTTGACGGAAAGACTTCAATGTATGAAGGAGTACCTCCTTACATTTCTGTTATAGCATTCTTCATCTTGATGTGCGTTGTTGGTATGATGGAAGGCATGCAAATCGCTCTTTTCGCTGTAATTAATTTACCTGAGGAAGAGTTGAAACTGTATTCTATGGCAAGCAAGAATTGCAAATTAGCATTCCAAGGCACAAACCTACAGTCTTTCTTGGTTGGACGACAAATATTTGTTGCGACTTGCATGTTTATTGTGGCTCGTATTGCTTCTCCAACGTACAATAACGAAGACGATAACATTTTTGGTGTATCCAATGGATTCCAAAGCTTTTTGAATACCGGTTTGACAGGAGCAATCATCACAACTCTTATAGGCTCATTGGCATGGCGTATTGTTGCTTCCTCGTTTCCAGTGGCCTTTCTTTCTAACCCAATGATTTATTTTATCATCCGCATTTGCTTACTACTTGATGGTGTTGGCCTTTGTTCTGCTGCTTGGCTTTTGGCCCTAGTTCATAAGCAGTTGGTTGGGTTCCAAATTGATGAGGTGTATATAGGTACACCGGCAGAACGCGCAGCTGCAGGAAAAGCCGCTGAGGAGGATGAATTGGAAGTCGAGGCATAAATTCACAAAGGTTGTGAAGGAAAGGTTTCATATTGCTCATTTATAGCTAAATGAAAAATGCAAAGTAGTTAGTTTGTCATACACAGATCTTTATCTTACGCACACTTCAGTTACCATATACCAATAAGCCAAACAGTTATTATCCTAATTTTTATTAGTTTACCAAGTAAGTCACTATTTATTTCTTTAGGGTGCTTTACTACATTATAATTGATAATACACAATGATATTGTTCTACATGCTAAATATGTACTTTGATGGCTGACAGCGTCATCCCTTTGATTGTTAAATCTTACTACTCATGGTACAACTTATTCTACTAATACTCATCAATGTATAGAGTGTGCATGATAGGTGTCTGATTAGGAGGACAAGCAAGACAAACATTTTACCCACTCTTAGTATGTTGAGCCACTATTGTGAGTGAACCCGGTCTAGGCTAGGCAAAGTTCAGCCATGCGGGATGAGCATCAATGATTGGTGATTTATGAATGTGAGAACAGTGATAAGAACTTATCAAATTTAGCAATAGTTTTAGAAAACTAATTTAGTAACAGTAATTTAAGTATGAAGGATTATTCCACAAATAGTGTTATTTTAAAGTGCTAGTTTAATATAAGAAGGTTATTTTCAGTTACAAGCGTACAATATGTTACTGATAAATTCTTCTTCTTCTTTATCTAATCTTTGTTGACTGATCATAAACAAAAAATATTAGTGTTTCATCTGCTAATCCAGTCAATTACAGAAGATATTGACTTAACTTACAACAAATGGTATACTGGTACAGTGCTAATTCAACTCTGAAGAGTAACCTACAGGTGTAAGTTCAAAGCACATCTACAACTTGTCAGTGAAAAACATTTCTCCCTAAGCGATAATAAACAGTTAGTTAAGTCTAAAGGAATCAAAAACTACAGGTAGGCAAGATCAAAAGTGTTCAGCAGTTTCTGAAATTTCTTCTGAAGACTTCATAGACACGCCCAGGCACAACGAAAAGATGATACTAGAAAAGTGTCGTGAAATGCTTAAATAAACAACTGTACCACATGTCATGTAAACAGATGGTAGTAAAAACGAAAAATACTGCGTCTGAATCAGAGTGCATCACCTGACATAGAGGCATGGATTCACTATACAAAGTACAAATAGACTTATGATTACATTGCTAGGTGAATTCTAGAAAAGGATGAATCAGCGTCTATCAAAATTTCCTTCGAATCATGACAAAGTATGTACTAAAAGTCAGGAAAGTTAAAATACAAGCTTTCAAATGAGCTAGGTAAGTCAAAAATCTGAGAGGTAGTGTAATGAGCATCTTCGAATCTCCTTCACCTACTACTTTATTTCAACAAAGTAATATAAGAGATACATAAACAGGTGTTTCTTGTGTCTAACTAGATGAAGCATCAAAATATGAAAATAAAAAAGCTATAGAAACGGTTCTTTTTGAGAACTTGTAATATTTCTTAGCACAACGGAAACTCGAATAAAATAGCACAGCCATCCCAATCATTTCATGACTAAAGCCATGATAATCTTTTCAACTCTTTAGATGGAAAGAGACTTATTGAGAGCTTAAGATAGCTCCGTAAAGGTAGTAAATAATGAACAAAAAATCCCGAAAGATTAAGCTTGATTCTAAGCCTATTGGCTGTGTTCTTAGATTTTTCTAGGGACATGTGTCCCAATATTCTGCTCATATTCTTGATAGGCATCTGTCTCTTTTTACTGATTAGGATATTGCTTTCTTGCTGGATCTTGACTGTAGTTGACATTAGGGAATCATTATGGTTTCTTCTGTGAACAATCTTCCTCCCTTTTTATAGTAACTGTAAAGCTGAAAAGGTTCACTCTCAGTAGTTGAATGTATTTCATATTTCACAGCCAAACTTCTGTTTCATTTCTACCTTCTCCTTGGCATTAAGCTAAGAGGTTTTAGCTCTTATCCACCTTCAGGCGTCTTGCATCCCCAACAATCAAAGAAGCCGATATCAATGCATATGAGATCAGGTCTATAGCCCCAGTTTCTTCAATCCAGATATTGGAATTGGTGCACTTTGCTTCAGCCCCTATGAGTGCTATCTCCTCAATGCTGAAAATATTCATACCTTTGATATTGATTTTCCTTTATTTTGGATAGTTAGCTGCAATGTGTCCTTTCTTTTGACAGTTGAAGCAGAATTCTTGAAAGATTTTAGCCTGCCTTGTACTGCTTAATGTATTTCGCTTTTTGGTTCGGAGTTAAGCCTGTTTCTACAGTCTCACCCTATCTGGCCATAAATTCCGCCAAAACTGCATAATCCCTGGTGTTTTTCCTTCTCTGTTGAATCGAGCTCTTTCGTTTGATATTGAAAGCTTATTGAATCTCTCAAATTTGGCTCTAATTATTTCTAGTTTATGATTGTAGCAATGGATTATCACGTCCATTTCACTTATTTATCCCAGAATTTTTCAGGTCAGGTTTGAGGAGTTCCAAACCTTGAAACCATGGATCTGGATCCTTTGAATGAGCTTCAAGCTTTGAACCGGTGAATTCATGCTTAGATTTTATTAGATTGGCTTTTGTTGTATGCTCAAATTTTAAGACGAGAATCTTCCAAGCTAGTCTAGCATCTCATTCTGTCATCTCCTAAGATCTTCTTGAGCTGACAAACGCCAAACAKATGTCATATTCGCTGCTTATCAACAGTTCAGAATTGGCTTCATCGTCTCGCCATGAACTTTAGTTTGATAAATCGGATCTAAATTACTATTAAGTCATGTTAAACGTATTAATTGTGTAAATTGTGAGCCTATTAATTTATTTACTAAAATCTTTCCTTGTGAAAATTCTACGAAAGTCTCCGTTCAAGTATACCACAGCATTGATATCCTTCAGGATGTACGAAAGTTATTCTGAGGTTGCCTTCAAACAGCTAACGTGGCATTGAAGGAATCATCAAAGGAAGATAAATAGATAGAAACAAAAAAGAATCAAAAGAATCCCTTTGTAAAATTTGAATTCGAACCTTGAGCATCTAGACCTCGGTTGCCAACAATTTCTCTTCTAGATTACAACTAGCGCCATTAAAAAACATATATACCACTATGATTTACTACTCTCCTAATATCTGGCCGTATATCCAATATATACATCTATTTTATTTTTTCATTTTTACTTGAATCCTCTCTTGTTCATCTCGTTGTCATGGCTGCATACAAAGGAAATGTTGATGGTAACTAAGCTTGTACTGGATACTGAGTCATTCTGCTTGAAAATTGAGCCAAAGGCTGATGAAAATAATTAGGATGTTGTCGTTTATAGCTACAGTGATTGGGCTGGAGATACGGAGAATCGAATCAGCATCACTGGGTTCATAATCTACTTGTTGGGTGTGCCTATTTGCTGGAGATCTAAAGGACAAAAGGGTGTTACCCTATGCAGCAGCGAGACTGAGTATGTGGCTATATCAGAGGCTATAAACGAGATCAGATTTATCTAATACTTTTTGGAAAGTCTTGGAATTTCTGTGACACTTCCAATTGTGTTCTGTATTGGCAGTATTGGTGCATTTTTATGGTAGAGAATGCTTTTTCTGACGTGCAAACTAGGCACATTGATACGAGATACCATTTTATTCGTGAGCACATTGAGGATGGGCTTTTTAAGATTATCTTTGTGAGGACAGAGGAAAATGATGCAGACATCTTTACTAAAGATGTGAGCAGGGAGACTTATGAAAAGCATGTGGTTAAGTTTCTAGGGAAGATGATGGAAGACTGAATAGTGCGTGATAGGAAGGGTATTAGAAGGTATCACTTTTATTTGTTATATAGTTTAAGAGTAAACACAACTGACAGGCGATCATCAAATAGTGGAGAGATAAAGTTGTAGATTAATGATTGAGCGAAATCAGTATTGCTTCTAGTAATTAGAAATAGCCAAAATCATTTAAAATATTAAATCACAATTATTCACAAGGAGGACTATTCAACATAAATTGTCATTTTAGTGCTTTAAATTATTTCTACTAATCTCAACTCCCAAATTAACCAAATAAGACTTCAGTTGAACAGTTTTGTAGTCCTGTAACCTAGATGAAGCCTTTCACATGTTATGATTTTCATGTAGTTCCGAAACATATAATATCTATCCTTTCAATATTTATCCATTCAAAATCTGGCATCAAAACAGACCAGAAGACAGTTTTCTTCTAGCATACGCATTCGCATGGACTGGCTTACAATATATATAAATAACTTGTAGACTTACTGGTTCCAAAATTAAATTCTCCTCATGTTCCATAAAACAATGTTCATATCCTTGGAGTGTTTCCAATTATTGCATTTTTTCTTCTATTTCAAGGCTTTGCATGTCCGCACAAGTACACCTATGCTTCAATTCTGCATCTAGAATCCATATGGCATGTGAATATTCTTGTAATAGAATCTTTGACTGATCTCCTCTTCCCTCTCATAACTCAAATAGGGTTTCTTGACTTGATAGAGTTCTTCAATCCTTCATAGGAAGGGTGTGGGTCTCCAAGGTGACAACTTATCAATAAAGTTGAGAATAATACCTAGTTCACCAGGAGATCCTGGCCAATAATCATATCATACGTACATGATGACTCTGTACGGTCATCTACATGAAGGAGTCATGAAATCCCTTTCTTGAGGTTAAATTCCGAGATTGAAAAGGTCACTAATCTCGTGTTATCGATCATTAAATGATCGCCCTGGGAATAAAACGTACATTTAAGCGTTACTATCAAATAGGTGGATGTGCAAAACATAAAATACATTATCGTACATAGGTTTACTTTTACTTAGTATGGGATGTCTCCGATACAGTAAACGATACATTTCATAGACTATTAATAGTCCTATGTCGCAAAAGTGCTCTGCACACCTCTCGCCAAAATGTGCAATACCTTGATCAGCAGCAGCTCAAATTCCTGATTCCTTCCATTACTCAAAGTGATAATGTACTTGCGATTAGATTTTACTACGGAAAACGACGTTTTGGATTGGAATTTCCGTGTGTGATTATATAAAACGAAAAATACAGGTAAATAAAAAATCTATGTGCTTCCTATGCAGGTAAATAAATACCTATGTGCTTCTGAAACAGTGAATAAACAGCTTTCCATTTTCAGAAAATTACTCGTTGATTTTTGAAGGCCTTCTGAATGATTGAATCCTTCAACTATCTCACATTTTTCATACGAAAATTAGAAAATTCACTCTCTTCCTTATGGGAAAAGAAATTGAAGCCTTCGAAGCCAAAGACGGAATGGTCATATACGATGGTCAACCATCTAGCAATCCTTATGCTCACACCACGGAAGGTGATGAACCAGCTGTGAATGTCCCTGATGAAACAGGCAAGATCTTTCCAGTTGGTGACAACCGTGGAAATCCAGCCTCTTACTCTGCTACGACATCTGAAACGAAGGTGCTGTCAGAAGATGCCGGAAAGGAAGTTGATGCTCCACGATCCGTTTTAGGAGCTGCTTTAGAATCTTTCAAGTATCTTTATTCTACAGTATTACTCATTTTGTCGTTGATCGTTGTACATGCAGCCATGTTTACCAAGCAAACCACTTCTGCAGCTGAATTTGGTCTTCATCCCGCTGTTTCGTTTTTGATATTCTGGTTCCTCATCGTTTGGCTTGCAATGATGGAAGGAGGACAAGGAGCACTNGTAGGTCTCCAGCCTGTTGATAAGGCACTTTATGCTGAATCGCATCCGCGTGCGTTGTTGAATACGAAACTCGCCCATAAGGGTGATAATATGGAGCGATTCATTGTCGGTCGTCAGTATCTTGTAGTCCTTGTGATTACAGTCATCAATTTGATGGGATCTGCTGTTAAGGGAGCAACAGTGCTTGGCTTTCCAACAATCATGAATGACATTTTTCTCAGTAATGGTCTTGCTATGATCCTGACAACTATTATGGTCGGTCAACTTACCGCTCAAGTGAATGCTGCCAACTGTATGCTTGATTTTATTAACAACTACTTCATGCTTTTCACATCCTACGTGTCATATACAATTGAGTTCTCTGGTCTTCTTCACTGTGTCTATCTAGTGCAGATGATTTTCTCGAAGATTACTGGAAAACCCATTGAGTCAAACGAACCTCCACGCAATGCCGCCCAAAATCTTTTTTTCTGGGCTCGAGTGTTGATGTCTGTTGCCATCCTTGGATTTTGCTTGGCAGTTACCCTTGTTGCATTGTTTGATGGAAAGACGGGTATGTGGGATGGCGTTCCCCCGTATGTGTCAGTGATTATTCTATTTGTTTTGATGGGTGTCGTTGGAATGATGGAGGGTATGCAAATTGCATTATTTGCAGTTGTTAATATGCCTGAGGAAGAGCTCCGAAATAGTCCAATCGCACATGCCAATTGTCAATTGACATTTGCTGGTCAGAATCTGCAGGCATTTTTGATTGGACGTCAGATATTTGTTGCTACATGTATGTTCATCGTTGCTAGAATTGCTTCCCCAACTTACGGTGAAGACGATGCCAATATTTTCGGAGTATCGGATGGATTCCAATCGTTTTTGAACTCAGGTCTCACAGGTGCTGTGATCACTACTGTGATTGGATCTCTTTCGTGGCGCATTATTGCATCTTCCTTTCCACTTGCGTTTTTGTCGAACCCCCTCATTTATATAATCATCCGCGTTTGTTTAGTCCTTGAGAATGTTGGAATTTGCTCTGGAGCTTGGGTGCTTGGTCGTTTTAACAAATTAATTGCTGGATATCAACCTGACGAAGTCTACCTCGAAGGCGTTGAGAAGCATACCTCTGAGCCAGTGACACGTCGTGACGCTGATATTGACCGCCTGTTGACTGTGTTTAAGTTCATTTACTCAACTTGTCTTTTGGTTTTGTGTCTGATCATTGTTCACGCAGCCATGTTTACCAAGCAAACCACTTCTGCAGCTGAATTTGGTCTTCATCCCGCTGTTTCGTTTTTGATATTCTGGTTCCTCATCGTTTGGCTTGCAATGATGGAAGGAGGACAAGGAGCACTTGTAGGTCTCCAGCCTGTTGATAAGGCACTTTATGCTGAATCGCATCCGCGTGCGTTGTTGAATACGAAACTCGCCCATAAGGGTGATAATATGGAGCGATTCATTGTCGGTCGTCAGTATCTTGTAGTCCTTGTGATTACAGTCATCAATTTGATGGGATCTGCTGTTAAGGGAGCAACAGTGCTTGGCTTTCCAACAATCATGAATGACATTTTTCTCAGTAATGGTCTTGCTATGATCCTGACAACTATTATGGTCGGTCAACTTACCGCTCAAGTGAATGCTGCCAACTGTATGCTTGATTTTATTAACAACTACTTCATGCTTTTCACATCCTACGTGTCATATACAATTGAGTTCTCTGGTCTTCTTCACTGTGTCTATCTAGTGCAGATGATTTTCTCGAAGATTACTGGAAAACCCATTGAGTCAAACGAACCTCCACGCAATGCCGCCCAAAATCTTTTTTTCTGGGCTCGAGTGTTGATGTCTGTTGCCATCCTTGGATTTTGCTTGGCAGTTACCCTTGTTGCATTGTTTGATGGAAAGACGGGTATGTGGGATGGCGTTCCCCCGTATGTGTCAGTGATTATTCTATTTGTTTTGATGGGTGTCGTTGGAATGATGGAGGGTATGCAAATTGCATTATTTGCAGTTGTTAATAAGCCTGAGGAAGAGCTCCGAAATAGTCCAATCGCACATGCCAATTGTCAATTGACATTTGCTGGTCAGAATCTGCAGGCATTTTTGATTGGACGTCAGATATTTGTTGCTACATGTATGTTCATCGTTGCTAGAATTGCTTCCCCAACTTACGGTGAAGACGATGCCAATATTTTCGGAGTATCGGATGGATTTCAATCGTTTTTGAACTCAGGTCTCACAGGTGCTGTGATCACTACTGTGATTGGATCTCTTTCGTGGCGCATTATTGCATCTTCCTTTCCACTTGCGTTTTTGTCGAACCCCCTCATTTATATAATCATCCGTATTTGCTTAATCTTGGAATCTATCGGAATTTGCTCTGGAGCTTGGGTGCTTGGTCGTTTTAACAAATTAATTGCTGGATATCAGCCCGATAATGTTTACCTTGAAGGTGCAGAAAAGCATACGTCCGCTCCAGTTACGAAGCGCGATAAAGACATAGACGTTGCAATGACAACTGTGAAATATCTCTATTCTACTGGTCTCTTAGTATTCTCCGTTATTATCGTTATGGCGGCCATGTTCTCGAAGCAGACTAAGATCTCTAAAGATTCCCATCCTGCCGTTGCATTTTTCTTATTCTGGTTCCTCATCGTTTGGCTTGCAATGATGGAGGGAGGTCAAGGTTGCTTGATAGGTCTCAAACCAGTCGACAAAAATTTGTATAAGGACTCACATAAGATAACGCATGTCAATTGCCTTCTTGCACACAAAGGTGATAACATGGAACGATTTATTGTTGGACGTCAGTTCCTTGTCGTTCTCGTTATCACTGTGATAAATCTGTGTGGTTCTTCAGAGAAGAATGCAAAAGTGATAGGTCTGAATGACACAGTAACCGAAATCTTCCTCGGTTCGGGTGTGGCTATGATTTTGACAACCATCATCCTTGGTCAGCTTACAGCTCAGGTGAACGCAGCGAACTGTATGCTTGATTTCATCAATACATATTTCATGGTAATGACGACGTATGTATCACTTGGAATTGAGTTTTCAGGGCTTCTTCATGCGGTATACTTGGTTCAAATAATCTTTTCCAAGATAACTGGTAAGCCAATCGAATCAAATGAACCACCAAGAACTGCGTTACAGAATTTGTTTTTCTGGGCGCGAGTGTTCATGTCCCTTGCAATTCTTTGCTTCTCTCTTGCTGTGACTATTGTTGCTCTCTTTGACGGAAAGACTTCAATGTATGAAGGAGTACCTCCTTACATTTCTGTTATAGCATTCTTCATCTTGATGTGCGTTGTTGGTATGATGGAAGGCATGCAAATCGCTCTTTTCGCTGTAATTAATTTACCTGAGGAAGAGTTGAAACTGTATTCTATGGCAAGCAAGAATTGCAAATTAGCATTCCAAGGCACAAACCTACAGTCTTTCTTGGTTGGACGACAAATATTTGTTGCGACTTGCATGTTTATTGTGGCTCGTATTGCTTCTCCAACGTACAATAACGAAGACGATAACATTTTTGGTGTATCCAATGGATTCCAAAGCTTTTTGAATACCGGTTTGACAGGAGCAATCATCACAACTCTTATAGGCTCATTGGCATGGCGTATTGTTGCTTCCTCGTTTCCAGTGGCCTTTCTTTCTAACCCAATGATTTATTTTATCATCCGCATTTGCTTACTACTTGATGGTGTTGGCCTTTGTTCTGCTGCTTGGCTTTTGGCCCTAGTTCATAAGCAGTTGGTTGGGTTCCAAATTGATGAGGTGTATATAGGTACACCGGCAGAACGCGCAGCTGCAGGAAAAGCCGCTGAGGAGGATGAATTGGAAGTCGAGGCATAAATTCACAAAGGTTGTGAAGGAAAGGTTTCATATTGCTCATTTATAGCTAAATGAAAAATGCAAAGTAGTTAGTTTGTCATACACAGATCTTTATCTTACGCACACTTCAGTTACCATATACCAATAAGCCAAACAGTTATTATCC

>SuSIT3 (MF971078)
CTCGTAAAGGGAATCAAAATGGGTAACGAAGTCGAAATTTCTGCTACCAACAATCCTTACATTCATAAGACCGAGGATGACGAGCCAGCAACCAATGTCCCAGATGAGACTGGCAAGGTCTTCCCTACCGGTGACACGCAAGGTAATCCATCCACTTATCCCGATTCAGGTAATGGAAACAAGGAATTAGTTGACGAGAAAGAAAATACTGAGGGTCCAAGATCCGTCCTTGGAGCTGCTCTTGAATCCTTCAAATACCTTTATTCCACTGTATTGCTCATCCTCTCTTTGATTATTGTCCACGCGGCAATGTTCACGAATCAAACAACTTCTGGAGCCGATTTCGGCCTCCACCCTGCATTTGCCTTCTTGATATTCTGGTTTCTCATCATTTGGCTTGCCATGATGGAAGGTGGACAAGGGGCTCTTGTTGGACTTCAACCTGTTGACAAAGCACTTTATGCCGAATCTCATCCTAGAGCTTTGCTTAATACAAAGCTTGCTCACAACGGTGATAACATGGAGCGTTTCATTGTTGGTCGTCAATACCTTGTAGTTCTTGTGATTACTGTAATCAACTTGATGGGATCCGCTGTAAAGGGTGCGACAGTACTTGGCTTTCCTCAGGTGATGAATGACATCTTCCTTGGTAATGGTTTGGCAATGATCTTGACAACAATTATGGTTGGTCAGCTCACAGCTCAAGTCAATGCTGCCAATTGCATGCTTGATTTTATCAACAACTATTTCATGCTTTTCACTTCATATGTGTCTTATGGTATTGAATTCTCAGGCCTTCTCCACTGTGTCTACCTGGTACAAATGATTTTCTCGAAGATCACTGGAAAGCCTATTGAATCCAATGAGCCTCCGAGGAATGCTGCCCAGAATCTTTTCTTTTGGGCACGAGTGATTATGTCTGTTGCCATACTTTGCTTTTGCCTAGCGGTAACTCTTGTTGCTCTTTTTGATGGCAAGACTGGAATGTGGGATGGCGTTCCTCCATATGTTTCTGTAATCATTTTATTCATCTTGATGGCAGTTGTTGGTATGATGGAGGGTATGCAAATTGCTCTTTTCGCTGTTGTGAATATGCCAGAAGAAGAATTGAGAAACAGTCCGATCGCGTATGCTAACTGTCAGTTAACCTTTGCTGGTCAGAACTTGCAGGCTTTCTTGATTGGTCGTCAGATCTTCGTTGCGACATGTATGTTCATTGTAGCCCGTATTGCTTCTCCGACATACGGAAAGGATGATGCTAATATTTTTGGGATTTCTGATGGATTCCAATCTTTCTTAAATTCTGGGCTAACAGGAGCAGTGATAACAACTGTGATTGGATCTTTGGCGTGGCGTATTATTGCATCTTCCTTCCCTCTTGCTTTCCTCTCGAATCCTCTCATTTACATCATTATTCGAGTTTGCTTGGTTCTCGAGAACGTTGGTATTTGTTCGGGTGCCTGGGTTCTTGGCCGCTTTAACAAACTGATTGCTGGATACCAACCGGATGAAGTGTATCTTGAAGGTGCTGAAAGACACACATCGGAGCCAGTCACGCGACGTGACGGTGACATTGACCGTCTACTCACAGTTTTTAAATTTATTTATTCCACTGTTCTTCTTGTCTTATGCTTGATCATTGTTCACGCAGCAATGTTCACGAATCAAACAACTTCTGGAGCCGATTTCGGCCTCCACCCTGCATTTGCCTTCTTGATATTCTGGTTTCTCATCATTTGGCTTGCCATGATGGAAGGTGGACAAGGGGCTCTTGTTGGACTTCAACCTGTTGACAAAGCACTTTATGCCGAATCTCATCCTAGAGCTTTGCTTAATACAAAGCTTGCTCACAACGGTGATAACATGGAGCGTTTCATTGTTGGTCGTCAATACCTTGTAGTTCTTGTGATTACTGTAATCAACTTGATGGGATCCGCTGTAAAGGGTGCGACAGTACTTGGCTTTCCTCAGGTGATGAATGACATCTTCCTTGGTAACGGTTTGGCAATGATCTTGACAACAATTATGGTTGGTCAGCTCACAGCTCAAGTCAATGCTGCCAATTGCATGCTTGATTTTATCAACAACTATTTCATGCTTTTCACTTCATATGTGTCTTATGGTATTGAATTCTCAGGCCTTCTCCACTGTGTCTACCTGGTACAAATGATTTTCTCGAAGATCACTGGAAAGCCTATTGAATCCAATGAGCCTCCGAGGAATGCTGCCCAGAATCTTTTCTTTTGGGCACGAGTGATTATGTCTGTTGCCATACTTTGCTTTTGCCTAGCGGTAACTCTTGTTGCTCTTTTTGATGGCAAGACTGGAATGTGGGATGGCGTTCCTCCATATGTTTCTGTAATCATTTTATTCGTCTTGATGGCAGTTGTTGGTATGATGGAGGGTATGCAAATTGCTCTTTTCGCTGTTGTGAATATGCCAGAAGAAGAATTGAGAAACAGTCCGATCGCGTATGCTAACTGTCAGTTAACCTTTGCTGGTCAGAACTTGCAGGCTTTCTTGATTGGTCGTCAGATCTTCGTTGCGACATGTATGTTCATTGTAGCCCGTATTGCTTCTCCGACATACGGAAAGGACGATGCCAATATTTTTGGGATTTCTGATGGATTCCAATCTTTCTTAAATTCTGGGCTAACAGGAGCAGTGATAACAACTGTGATTGGATCTTTGGCGTGGCGTATTATTGCATCTTCCTTCCCTCTTGCTTTCCTCTCGAATCCTCTCATTTACATCATTATTCGAGTTTGCTTGTTCTTAGAATCGATTGGTATTTGTTCGGGTGCCTGGGTTCTTGGCCGCTTTAACAAACTGATTGCTGGATACCAACCGGATGAAGTGTATCTTGAGGGAGCAGAGAGGCACACTTCCGCCCCTGTGACAAAGCGAGACAAGGACATTGATATTGCTATGACTACCGTGAAGTACCTTTATTCCACAGGTCTTCTAGTTTTTTCCGTTGTAATTGTGATGTCAGCTATGTTCACGGAGCAGACAAAAATCGCAAATGATGCGCATCCCGCAGTTGCTTTCTTTTTGTTTTGGTTCCTTATTGTATGGCTTGCAATGATGGAAGGTGGTCAAGGGTGCTTGATCGGTCTTAAACCTATTGACAAAAATTTGTATAAGGATTCCCATAAGGTTACGTACACCAACTGCATGCTCGCTCACAAGGGCGATAATATGGAACGTTTTATCGTCGGGCGACAGTTCCTTGTTGTTTTGGTTATCACGGTGATTAACCTTTGTGGATCTTCGTTGAAAAATGCAAAGGTATTGGGTCTTGATGACACAGTGACTGAGATCTTCCTTGGTTCAGGAGTTGCAATGATTTTGACTACCATCATTCTTGGTCAGCTCACTGCCCAGGTTAATGCCGCAAATTGCATGCTTGATTTTATTAACACATACTTCATGCTTTTCACTTCATATGTATCGCTTGGTATTGAGTTCTCAGGACTTCTTCATTCTGTCTATTTGGTACAGATAGTCTTTTCCAAGATTACTGGAAAGCCAATTGAATCAAACGAGCCACCTCGCACTGCAGCTCAAAACTTATTCTTCTGGGCAAGAGTATTGATATCACTGGTGATTCTTTCATTCTCACTTGCTGTCACCCTTGTAGCACTTTTCGACCGAAAGACTTCAATGTACGATGGTGTTCCCCCTTATGTTTCTGTGATAGTCTTCTTCGTTCTAATGTGCGTTGTGGGTATGATGGAAGGCATGCAAATCGCTCTATTTGCCGTGATTAATCTGCCCGAGGACGAATTGAAGAATTACTCCATGGCTAGCAAAAATTGTTCGTTGGCATTCCAAGGAACAAACCTCCAATCCTTTTTGATCGGTCGACAAATCTTTGTGGCGACATGTATGTTTGTCGTTGCACGTATCGCCTCACCAAGTTACGGAAGTGATGATTCAAACATTTTTGGAGTTTCCGATGGTTTTCAGACTTTTTTGAATACAGGATTGACTGGTGCAATCATCACAACACTGATTGGATCTTTGGCGTGGCGTATCATTGCTTCTTCTTTCCCAGTTGCTTTCCTTTCAAATCCTTTGATTTATTTTATCATCAGAGTTTGTTTGCTGCTTGATGCTATCGGACTTTGCTCCGCAGCTTGGCTGCTGGCACTCATTCACAAGCAATTGGTTGGATTTCAAATTGATGAAGTTTACATTGGTAAACCGTCAGACCGTGCAGCCGCTGAAAAAGCTGTAGATGAAGAGCTTGCTCAAGAGTGAAAATTCAACACAGTTGTTCTTTCACACTTCTTATATGTTGAAAAATAGTGGTCATAAAATTCAAACTTACTTAAAATTCAAAATTTCCAACTTTTGAAAAAAAAAAAAAAAAAAAAAAAAAAAA
