# Supplementary material for: A family of silicon transporter structural genes in a pennate diatom Synedra ulna subsp. danica (Kütz.) Skabitsch
Source: PLoS One. 2018 Aug 29;13(8):e0203161. doi: 10.1371/journal.pone.0203161 (PMC6114903; doi:10.1371/journal.pone.0203161)
Supplement: S2 File — Abbreviations Su ‒ Synedra ulna subsp. danica; Sa ‒ Synedra acus subsp. radians; Pd ‒ Pseudo-nitzschia delicatissima; Pa ‒ Pseudo-nitzschia arenysensis; Ns ‒ Nitzschia sp; Np ‒ Nitzschia punctata; Pp ‒ Pseudo-nitzschia pungens; Pau ‒ Pseudo-nitzschia australis; Cw ‒ Coscinodiscus wailesii; Ld ‒ Leptocylindrus danicus; Ch ‒ Corethron hystix; Mp ‒ Minutocellus polymorphus; Es ‒ Extubocellus spinifer; Ac ‒ Amphora coffeaeformis; Cc ‒ Chaetoceros cf.; Pm ‒ Pseudo-nitzschia multiseries. (FASTA) [file pone.0203161.s005.fasta]

>SuSIT 1A
LESFKYLYSTVLLILSLIVVHAAMFTKQTTSAAEFGLHPAVSFLIFWFLIVWLAMMEGGQ
GALVGLQPVDKALYAESHPRALLNTKLAHKGDNMERFIVGRQYLVVLVITVINLMGSAVK
GATVLGFPTIMNDIFLSNGLAMILTTIMVGQLTAQVNAANCMLDFINNYFMLFTSYVSYT
IEFSGLLHCVYLVQMIFSKITGKPIESNEPPRNAAQNLFFWARVLMSVAILGFCLAVTLV
ALFDGKTGMWDGVPPYVSVIILFVLMGVVGMMEGMQIALFAVVNMPEEELRNSPIAHANC
QLTFAGQNLQAFLIGRQIFVATCMFIVARIASPTYGEDDANIFGVSDGFQSFLNSGLTGA
VITTVIGSLSWRIIASSFPLAFLSNPLIYIIIRVCLVLENVGICSGAWVLGRFNKLIAGY
QPDEVYLEGVEKHTSE
>SuSIT 2A
LESFKYLYSTVLLILSLIVVHAAMFTKQTTSAAEFGLHPAVSFLIFWFLIVWLAMMEGGQ
GALVGLQPVDKALYAESHPRALLNTKLAHKGDNMERFIVGRQYLVVLVITVINLMGSAVK
GATVLGFPTIMNDIFLSNGLAMILTTIMVGQLTAQVNAANCMLDFINNYFMLFTSYVSYT
IEFSGLLHCVYLVQMIFSKITGKPIESNEPPRNAAQNLFFWARVLMSVAILGFCLAVTLV
ALFDGKTGMWDGVPPYVSVIILFVLMGVVGMMEGMQIALFAVVNMPEEELRNSPIAHANC
QLTFAGQNLQAFLIGRQIFVATCMFIVARIASPTYGEDDANIFGVSDGFQSFLNSGLTGA
VITTVIGSLSWRIIASSFPLAFLSNPLIYIIIRVCLVLENVGICSGAWVLGRFNKLIAGY
QPDEVYLEGVEKHTSE
>SuSIT 1B
LTVFKFIYSTCLLVLCLIIVHAAMFTKQTTSAAEFGLHPAVSFLIFWFLIVWLAMMEGGQ
GALVGLQPVDKALYAESHPRALLNTKLAHKGDNMERFIVGRQYLVVLVITVINLMGSAVK
GATVLGFPTIMNDIFLSNGLAMILTTIMVGQLTAQVNAANCMLDFINNYFMLFTSYVSYT
IEFSGLLHCVYLVQMIFSKITGKPIESNEPPRNAAQNLFFWARVLMSVAILGFCLAVTLV
ALFDGKTGMWDGVPPYVSVIILFVLMGVVGMMEGMQIALFAVVNKPEEELRNSPIAHANC
QLTFAGQNLQAFLIGRQIFVATCMFIVARIASPTYGEDDANIFGVSDGFQSFLNSGLTGA
VITTVIGSLSWRIIASSFPLAFLSNPLIYIIIRICLILESIGICSGAWVLGRFNKLIAGY
QPDNVYLEGAEKHTSAPVTKRDKDID
>SuSIT 2B
LTVFKFIYSTCLLVLCLIIVHAAMFTKQTTSAAEFGLHPAVSFLIFWFLIVWLAMMEGGQ
GALVGLQPVDKALYAESHPRALLNTKLAHKGDNMERFIVGRQYLVVLVITVINLMGSAVK
GATVLGFPTIMNDIFLSNGLAMILTTIMVGQLTAQVNAANCMLDFINNYFMLFTSYVSYT
IEFSGLLHCVYLVQMIFSKITGKPIESNEPPRNAAQNLFFWARVLMSVAILGFCLAVTLV
ALFDGKTGMWDGVPPYVSVIILFVLMGVVGMMEGMQIALFAVVNKPEEELRNSPIAHANC
QLTFAGQNLQAFLIGRQIFVATCMFIVARIASPTYGEDDANIFGVSDGFQSFLNSGLTGA
VITTVIGSLSWRIIASSFPLAFLSNPLIYIIIRICLILESIGICSGAWVLGRFNKLIAGY
QPDNVYLEGAEKHTSAPVTKRDKDID
>SuSIT 1C
AMTTVKYLYSTGLLVFSVIIVMAAMFSKQTKISKDSHPAVAFFLFWFLIVWLAMMEGGQG
CLIGLKPVDKNLYKDSHKITHVNCLLAHKGDNMERFIVGRQFLVVLVITVINLCGSSEKN
AKVIGLNDTVTEIFLGSGVAMILTTIILGQLTAQVNAANCMLDFINTYFMVMTTYVSLGI
EFSGLLHAVYLVQIIFSKITGKPIESNEPPRTALQNLFFWARVFMSLAILCFSLAVTIVA
LFDGKTSMYEGVPPYISVIAFFILMCVVGMMEGMQIALFAVINLPEEELKLYSMASKNCK
LAFQGTNLQSFLVGRQIFVATCMFIVARIASPTYNNEDDNIFGVSNGFQSFLNTGLTGAI
ITTLIGSLAWRIVASSFPVAFLSNPMIYFIIRICLLLDGVGLCSAAWLLALVHKQLVGFQ
IDEVYIGTPAERAAAGKAAEED
>SuSIT 2C
AMTTVKYLYSTGLLVFSVIIVMAAMFSKQTKISKDSHPAVAFFLFWFLIVWLAMMEGGQG
CLIGLKPVDKNLYKDSHKITHVNCLLAHKGDNMERFIVGRQFLVVLVITVINLCGSSEKN
AKVIGLNDTVTEIFLGSGVAMILTTIILGQLTAQVNAANCMLDFINTYFMVMTTYVSLGI
EFSGLLHAVYLVQIIFSKITGKPIESNEPPRTALQNLFFWARVFMSLAILCFSLAVTIVA
LFDGKTSMYEGVPPYISVIAFFILMCVVGMMEGMQIALFAVINLPEEELKLYSMASKNCK
LAFQGTNLQSFLVGRQIFVATCMFIVARIASPTYNNEDDNIFGVSNGFQSFLNTGLTGAI
ITTLIGSLAWRIVASSFPVAFLSNPMIYFIIRICLLLDGVGLCSAAWLLALVHKQLVGFQ
IDEVYIGTPAERAAAGKAAEED
>SuSIT 3A
LESFKYLYSTVLLILSLIIVHAAMFTNQTTSGADFGLHPAFAFLIFWFLIIWLAMMEGGQ
GALVGLQPVDKALYAESHPRALLNTKLAHNGDNMERFIVGRQYLVVLVITVINLMGSAVK
GATVLGFPQVMNDIFLGNGLAMILTTIMVGQLTAQVNAANCMLDFINNYFMLFTSYVSYG
IEFSGLLHCVYLVQMIFSKITGKPIESNEPPRNAAQNLFFWARVIMSVAILCFCLAVTLV
ALFDGKTGMWDGVPPYVSVIILFILMAVVGMMEGMQIALFAVVNMPEEELRNSPIAYANC
QLTFAGQNLQAFLIGRQIFVATCMFIVARIASPTYGKDDANIFGISDGFQSFLNSGLTGA
VITTVIGSLAWRIIASSFPLAFLSNPLIYIIIRVCLVLENVGICSGAWVLGRFNKLIAGY
QPDEVYLEGAERHTSE
>SuSIT 3B
LTVFKFIYSTVLLVLCLIIVHAAMFTNQTTSGADFGLHPAFAFLIFWFLIIWLAMMEGGQ
GALVGLQPVDKALYAESHPRALLNTKLAHNGDNMERFIVGRQYLVVLVITVINLMGSAVK
GATVLGFPQVMNDIFLGNGLAMILTTIMVGQLTAQVNAANCMLDFINNYFMLFTSYVSYG
IEFSGLLHCVYLVQMIFSKITGKPIESNEPPRNAAQNLFFWARVIMSVAILCFCLAVTLV
ALFDGKTGMWDGVPPYVSVIILFVLMAVVGMMEGMQIALFAVVNMPEEELRNSPIAYANC
QLTFAGQNLQAFLIGRQIFVATCMFIVARIASPTYGKDDANIFGISDGFQSFLNSGLTGA
VITTVIGSLAWRIIASSFPLAFLSNPLIYIIIRVCLFLESIGICSGAWVLGRFNKLIAGY
QPDEVYLEGAERHTSAPVTKRDKDI
>SuSIT 3C
MTTVKYLYSTGLLVFSVVIVMSAMFTEQTKIANDAHPAVAFFLFWFLIVWLAMMEGGQGC
LIGLKPIDKNLYKDSHKVTYTNCMLAHKGDNMERFIVGRQFLVVLVITVINLCGSSLKNA
KVLGLDDTVTEIFLGSGVAMILTTIILGQLTAQVNAANCMLDFINTYFMLFTSYVSLGIE
FSGLLHSVYLVQIVFSKITGKPIESNEPPRTAAQNLFFWARVLISLVILSFSLAVTLVAL
FDRKTSMYDGVPPYVSVIVFFVLMCVVGMMEGMQIALFAVINLPEDELKNYSMASKNCSL
AFQGTNLQSFLIGRQIFVATCMFVVARIASPSYGSDDSNIFGVSDGFQTFLNTGLTGAII
TTLIGSLAWRIIASSFPVAFLSNPLIYFIIRVCLLLDAIGLCSAAWLLALIHKQLVGFQI
DEVYIGKPSDRAAAEKAVDE
>AQN32704_SaSIT TRI 1A
LESFKYLYSTVLLILSLIIVHAAMFTNQSTSGADFGLHPAVSFLIFWFLIIWLAMMEGGQ
GALVGLQPVDKALYAESHPRALLNTKLAHNGDNMERFIVGRQYLVVLVITVINLMGSAVK
GATVLGLPQVMNDIFLGNGLAMILTTIMVGQLTAQVNAANCMLDFINNYFMLFTSYVSYG
IEFSGLLHCVYLVQMIFSKITGKPIESNEPPRNAAQNLFFWARVIMSVAILCFCLAVTLV
ALFDGKTGMWDGVPPYVSVIILFILMAVVGMMEGMQIALFAVVNMPEEELRNSPIAYANC
QLTFAGQNLQAFLIGRQIFVATCMFIVARIASPTYGKDDANIFGISDGFQSFLNSGLTGA
VITTVIGSLAWRIIASSFPLAFLSNPLIYIIIRVCLVLENVGICSGAWVLGRFNKLIAGY
QPDEVYLEGAEKHTSE
>AQN32704_SaSIT TRI 1B
LTVFKFIYSSALLVLCLIIVHAAMFTTQTTSGADFGLHPAVSFLIFWFLIIWLAMMEGGQ
GALVGLQPVDKALYAESHPRALLNTKLAHNGDNMERFIVGRQYLVVLVITVINLMGSAVK
GATVLGLPQVMNDIFLGNGLAMILTTIMVGQLTAQVNAANCMLDFINNYFMLFTSYVSYG
IEFSGLLHCVYLVQMIFSKITGKPIESNEPPRNAAQNLFFWARVIMSVAILCFCLAVTLV
ALFDGKTGMWDGVPPYVSVIILFILMAVVGMMEGMQIALFAVVNMPEEELRNSPIAYANC
QLTFAGQNLQAFLIGRQIFVATCMFIVARIASPTYGKDDANIFGISDGFQSFLNSGLTGA
VITTVIGSLAWRIIASSFPLAFLSNPLIYIIIRVCLVLESVGICSGAWVLGRFNKLIAGY
QPDEVYLEGAERHTSAPVTKRDKDID
>AQN32704_SaSIT TRI 2
MTTVKYLYSTGLLVFSVVIVMSAMFTQQTKIANDAHPAVAFFLFWFLIVWLAMMEGGQGC
LIGLKPIDKSLYKDSHKVTYTNCMLAHKGDNMERFIVGRQFLVVLVITVINLCGSSLKNA
KVLGLDDTVTEIFLGSGVAMILTTIILGQLTAQVNAANCMLDFINTYFMLMTTYVSLGIE
FSGLLHAVYLVQIVFSKITGKPIESNEPPRSAVQNLFFWARVFVSLVILSFSLAVTIVAL
FDRKTSMYDGVPPYVSVIVFFVLMCVVGMMEGMQIALFAVINLPEDELKNYSMASKNCTL
AFQGTNLQSFLIGRQIFVATCMFVVARIASPSYGSDDANIFGVSDGFQTFLNTGLTGAII
TTLIGSLAWRIIASSFPVAFLSNPLIYFIIRVCLLLDAIGLCSAAWLLALIHKQLVGFQI
DEVYIGKPSERAAAEKAVDEE
>AQN32705_SaSIT TD 1B
LHPAVSFLIFWFLIIWLAMMEGGQGALVGLQPVDKALYAESHPRALLNTKLAHNGDNMER
FIVGRQYLVVLVITVINLMGSAVKGATVLGLPQVMNDIFLGNGLAMILTTIMVGQLTAQV
NAANCMLDFINNYFMLFTSYVSYGIEFSGLLHCVYLVQMIFSKITGKPIESNEPPRNAAQ
NLFFWARVIMSVAILCFCLAVTLVALFDGKTGMWDGVPPYVSVIILFILMAVVGMMEGMQ
IALFAVVNMPEEELRNSPIAYANCQLTFAGQNLQAFLIGRQIFVATCMFIVARIASPTYG
KDDANIFGISDGFQSFLNSGLTGAVITTVIGSLAWRIIASSFPLAFLSNPLIYIIIRVCL
VLESVGICSGAWVLGRFNKLIAGYQPDEVYLEGAERHTSAPVTKRDKDID
>AQN32705_SaSIT TD 2
MTTVKYLYSTGLLVFSVVIVMSAMFTQQTKIANDAHPAVAFFLFWFLIVWLAMMEGGQGC
LIGLKPIDKSLYKDSHKVTYTNCMLAHKGDNMERFIVGRQFLVVLVITVINLCGSSLKNA
KVLGLDDTVTEIFLGSGVAMILTTIILGQLTAQVNAANCMLDFINTYFMLMTTYVSLGIE
FSGLLHAVYLVQIVFSKITGKPIESNEPPRSAVQNLFFWARVFVSLVILSFSLAVTIVAL
FDRKTSMYDGVPPYVSVIVFFVLMCVVGMMEGMQIALFAVINLPEDELKNYSMASKNCTL
AFQGTNLQSFLIGRQIFVATCMFVVARIASPSYGSDDANIFGVSDGFQTFLNTGLTGAII
TTLIGSLAWRIIASSFPVAFLSNPLIYFIIRVCLLLDAIGLCSAAWLLALIHKQLVGFQI
DEVYIGKPSERAAAEKAVDEE
>CAMNT_0010986233_AcSIT_1B
ITVTKFTYSLALLGFSVILVMSALFDKQTQATSEYGIPRIAAFLIFWFLIVWLAMMEGGQ
GALVGLQPIKKELYAQSHPRTLRCTQLAHKGDNMGRLIVGRQFLVVLVVFVSNMMASTVP
NARVFGLPTAVNEIFLGSGVALILTTITIGQLTSQINAASCMLDFVNNWFMYITTHLSLA
IEKSGLLHAVYLVQILFSSVTGEPIKSTEPPRTGFQSIMFWLRVSFSVVILGIAFAVTLA
ALFDGKTAMWEGVPESVSVILFFVLMSHGLMEGMQIALFAVVNLPLEELKSHPTAFANCQ
LTFRDQNLQAFLIGRQICVTICMFVVARITKIDVDIGEEDTIFGIGDHLQEFLNTGLLGA
VITTIVGSLCWRIIASSFPIAFLSNPLVFLIIRLCLLLEASGVCSSAWILGRLHKLSAGY
QPDIVHLEGAERHG
>CAMNT 0008899947_AsSIT 1B
GQGALVGLQPVDPQRFQTTHPRAFQIARLIYTKRQNNNNNLERFLLGRQFLVVGVVFVIN
LVASASDDASLLSSTMPSWWEKLERLLMQSGLALMLTTVMLVQLTAQINAADCCLDVINN
VAMLVTTYASLGMEAVGLLHCVYWVKILLKGNEEDDLLLSEEDTGNEVEKQQPGPLWKRI
LFWIQVVASTALLGFSLAATLTALIQEKTATSLPPAVAILILVLLLCLVGILEGLQIALF
AVVKLPSETREGHKMAATNCSLAFRNFGALLIGRQILVTLCMFIIARITSIQVEDDEDDD
SSGGGNIFGVSNATQEFFNTGLLGAMITTILASLVWRIVASSFPLAFLSNPVVFVLLHVC
LALEEQSGICSASWLLARLCQKVAGLQSDDVYLGAASSASSKPSHDENANDPTTVTMVST
TMKKSAATLEDVES
>CAMNT 0013183067 AusSIT 1B
TVTLVKYMYSMALLVFCITVVMSCIFSNQTKLSSSAPSAVAFVLFWFLLLWLAMIEGGQG
ALVGLQPLDKNLYEDSHPIAHKCTVIAHKGDNMERFIVGRQFLVVLIVFVTNMSGAALPG
TTVLGLPSILNSIFIGSGVAMMLTTIIVGQLTAQVNAANCMLDFINVYFMLFSTYVSLGI
EFSGLLHSVYLVQYLFAMITGEPVKTKEEPRSAGANAFFWARVLISCAALGFALAVTLAA
LFQGKTTMWAGVPSWVSVIVFFGLMCFVGMMEGMQIAMFAVVKMPKEELESSPVAKANCE
LTFAGQNFQAFLIGRQICVTCCMFVVARITSLNVAAGEATIFGVSSGLQNFFNTGLLGAL
ITTIIGSLAWRIIASSFPLAFMANPLIYVIIRLCLILEATGICSAAWLLALLHKVVANFQ
VDEVYVGEPEEQGKKIA
>CAMNT_0003586925_PdSIT_1A
LESFKYLYSLALLIFCVIVVTGTIFTKQTTSTSNGVPPIVAFLVFTFLIVWLATMEGGQG
ALVGLEPINKERYQESHPVAYQTKGVAEGKNLDRFIVGRQFLVVLVVFVSQLLSSSISDV
QLWGLGDSAKSILLDSGLALMVVTIVLGQLLAQLNAANCMLDFINNYFMLYFITYPSLLV
EFSGLLHSVYLVQMLFSKVGGGNSGSRTEAPLNIAQSIFFWARTLFSLAVLGFAFAVTLS
ALFQGQTTMWGSVPNSVSVVLFFGLMCFVGMMEGMQIAFFAVLNYPEEQFENYGVAQKNC
KLTFRGENLQSFLIGRQICVTICTFIIARITTLDVEVGAGENIFGVSDGLQAFFNTGLLG
AVITTIVSSLAWRIIASSFPLAFLSNPFVNVIIRLCLLFEASGLCSSAWVLSRYTKILGR
YQPDEVYLENAEARSSEPNSTR
>CAMNT_0003586925_PdSIT_1B
VVRFSYSLALFVFSVVVVMACIFTRQTSTTIGKEEWFYPTLVFVAFWFLIAWLAMIEGSL
GCLLGLNTVEVSNYENSHPRTFKNTGTVYKGDNMQRFIVGRQFLVVVIVFISTWLMEPVL
DVSVLGLPDVVNKIFLSSDLALVIILVIAGQLTAEVNAASCMLDFINNRFVLYFVTYLSL
AIEYSGLLHSVYLVQILFAKISGQKINSNEPQRSFVQQIFFWARVLASLSILCFAFAVTF
LALVDGQANLWKSLPDGASVVIILILISVVGMMEGVQIALFGVINLSDEVLESHKMAYAN
YKLTSSGQNLQAFLIGRQICVTCFFVLIARMSTLNIVVGADENTFGVSDGVQKFFNSGVL
GALLTTIMASLIWRLFASSFPVAFMSNPIIYVIIWLCLVVEASGICSACWVFGRWTKLLF
GYQPDPVYLES
>CAMNT_0003586925_PdSIT_1C
STVIRYTFSTALLCFGIIVTFSLIFTKQTELSSKMHPAIVFFLLCFLLLYLATMEGGQGC
LVGLQGIEKDLYKDSHSVTLKNTEIAHRGNSMQRFIVGRQFLVVLVVFIINLCAAPLQGS
AILGLPDTITSVFVDSGVSLILVTVILGQLVAQVNAASCMLDFINNYFMLYFVTYVSMAI
EMSGLLHCVYLVQILFSKMTGTVAQSNEPPLTCVQTMFFWGRAIFSLSALAFALAVTLDA
LFDGKTTAWESVPGVVSVIVFFVLMCIAGLMEGMQIALFAVVNLPENELAERKMAKSTCR
LAFSGNNLQAFLIGRQIFVTLCTFVIARLTTLDVEVGVGENIFGVPDGLQTFFNTGLLGA
IITTVVGSLAWRIIAASFPVAFLSNPLVYLILRLCLVFEASGICSAAWLLALINKQMLGY
QPDGVYIGGAGDEREETAEQQNE
>CAMNT_0003634791_PdSIT_2C
STVIRYIFSTALLCFGIVVTISLIFTKQTELSSTMHPVIVFFILSFLLLYLATMEGGQGC
LVGLQGVEKDLYKDSHNVSFKNTEVAHKGNNMQRFIVGRQFLVVLVVFIINLCAAPLQGS
TILGLPDTVASIFVDSGVSLILLTVIVGQLVAQVNAASCMLDFINNYFMLYFVTYVSLAI
ERSGLLHCYLVQVMFSKITGTVAQSNEPPLNCIQTIFFWARAVFSLAALAFAFAVTLEAL
FDGKTTAWESVPGVISVVVFFVLMCIAGLMEGMQIALFAVVNLPENELTQHKMAKSTCQL
AFSGNNLQAFLIGRQIFVTLCTFVIARLTTLDVDVGVDENIFGVPDGLQTFFNTGLLGAI
ITTVVGSLAWRIIAASFPVAFLSNPLVYLILRLCLILEASGVCSAAWLLALINKQMVGYQ
PDDVYIGSTRHEKQETTDQQNEYFD
>CAMNT_0003643257_PaSIT_1A
LESFKYLYSIALLIFCVVVVTGTIFTKQTTSTSNGVPPVVAFLIFCFLILWLATMEGGQG
ALVGLEPIDKERYEESHPIASQTKAVAEGNNLNRFIVGRQFLVVLVVFVSQLLSSSIHDV
QLWGLGDSAKAILMDSGLALMVVTIVLGQLLAQLNAANCMLDFINNYFMLYFVTYPSLLV
EFSGLLHSVYLVQMIFSKMGGGKKDSRKEAPMNALQSIFFWARTLFSLAVLGFAFAVTLS
ALFQGQTTMWESVPNSVSVVLFFVLMCFVGMMEGMQIAFFAVLNYSEERFTNYGIAKKNC
KLTFRGENLQSFLIGRQICVTICTFLIARITTLDVEVGAGENIFGVSDGLQAFFNTGLLG
AVITTIVSSLAWRIIASSFPLAFLSNPLVNVIIRLCLLFEASGVCSSAWVLSRYTKILGR
YQPDEVYLENAEPRSSEPYSTRD
>CAMNT_0003643257_PaSIT_1B
VTVVRFSYSLALFVFSVVLVMACIFTRQTSTTVGKDEWFYPTFVFVAFWFLISWLAMIEG
SLGCLLGLNTVEAMEYENSHPHTYKNTGIAYRGDNMQRFIVGRQFLVVAIIFICTWLMEP
EFDVSVLGLPDIVNKIFLSSDLALIIILVIAGQLTAEVNAASCMLDFINNRFVLFFVTYL
SLAIEYSGLLHSVYLVQVLFSKISGQKINSNEQGRSIFQQIFFWGRVIVSLSILGFAFAI
TLLALIDGQDSLWKSLPDAASVAIILILISVVGMMEGVQIALFSVINLSDESLQAHKIAY
ANYKLTSSGQNLQAFLIGRQICVTCFFVLIARLSTLNIVVGEDENIFGVSDGVQKFFNTG
VLGALLTTIMASLVWRLFASSFPVTFMSNPLIYLIIWLCLAVEASGICSACWVFGRWTKL
LFGYQVDLVYLEN
>CAMNT_0003643257_PaSIT_1C
STVIRYIFSTALLCFGIVVTISLIFTKQTELSSTMHPVIVFFILSFLLLYLATMEGGQGC
LVGLQGVEKDLYKDSHNVSFKNTEVAHKGNNMQRFIVGRQFLVVLVVFIINLCAAPLQGS
TILGLPDTVASIFVDSGVSLILLTVIVGQLVAQVNAASCMLDFINNYFMLYFVTYVSLAI
ERSGLLHCVYLVQVMFSKITGTVAQSNEPPLNCIQTIFFWARAVFSLAALAFAFAVTLEA
LFDGKTTAWESVPGVISVVVFFVLMCIAGLMEGMQIALFAVVNLPENELTQHKMAKSTCQ
LAFSGNNLQAFLIGRQIFVTLCTFVIARLTTLDVDVGVDENIFGVPDGLQTFFNTGLLGA
IITTVVGSLAWRIIAASFPVAFLSNPLVYLILRLCLILEASGVCSAAWLLALINKQMVGY
QPDDVYIGSTRHEKQETTDQQNEYFD
>CAMNT_0003611921_PaSIT_2C
STVIRYIFSTALLCFGIVVTISLIFTKQTELSSTMHPVIVFFILSFLLLYLATMEGGQGC
LVGLQGVEKDLYKDSHNVSFKNTEVAHKGNNMQRFIVGRQFLVVLVVFIINLCAAPLQGS
TILGLPDTVASIFVDSGVSLILLTVIVGQLVAQVNAASCMLDFINNYFMLYFVTYVSLAI
ERSGLLHCVYLVQVMFSKITGTVAQSNEPPLNCIQTIFFWARAVFSLAALAFAFAVTLEA
LFDGKTTAWESVPGVISVVVFFVLMCIAGLMEGMQIALFAVVNLPENELTQHKMAKSTCQ
LAFSGNNLQAFLIGRQIFVTLCTFVIARLTTLDVDVGVDENIFGVPDGLQTFFNTGLLGA
IITTVVGSLAWRIIAASFPVAFLSNPLVYLILRLCLILEASGVCSAAWLLALINKQMVGY
QPDDVYIGSTRHEKQETTDQQNEYFD
>CAMNT_0000338793_NsSIT_1A
FWFLIIWLAFLEGGQGALVGLQPIDRKSYKDSHPRSYKNTRLVHGKVLDRFIVGRQFLVV
LVVFVVQLMSSAVSDIQLRGLSTQVTEIFLSSGLALIVVTIVLGQLTAQLNAANCMLDFI
NNYFMLYFVSYLALAIEFSGLLHSVYLVQWIFEKITKNNKTKPRTDDEKLKSSVDLRKEE
IANLTSPSSDEEVGVTLTVGPQEEASSDDVSVETAKMSQCQVFFFGLRVVMSLAILGFAF
SVTLAALFQGKTTMWEGVPAAASVAIFFLLMVVVGLMEGAQIALFSVVNVSQEKLADEHL
VAYRNCDLAFRDDNLPAFLIGRQICVTICTFVIARITTLDVEDGGNIFGVSDGMQAFFNT
GLLGAVITTIVASLAWRIVANAFPIXFLSNPLITPMIRLCLLLEASGICSSAWVSARLQR
QLVRYQPDDSYFSK
>CAMNT_0000338793_NsSIT_1B
VNVSKYTISLALLVFSVILLSCSIFTQQTNVTSASEMGGKELPPVAAFILLIVLIFWLNF
LEGAQGSIIGLQNVDKMKYADSHPRTFRSINVSQRGDNLQRFIVGRQFLVLTVIFLSQWI
TSPLSGVSVLGLPTIVNEIFLSSGLALMLTVIMVGQLAGEVNAATCMLDFINNYFTEYVV
IYLSILVEQTGLLHSVYLFQIXFSKIAGQPIKSKEQERNARQKIFFWLRVFLSLVALAFA
LAVTLDGLLRQKTTIWVDIPAAAAVVIFFVLIIFVGLLEGLQLAIFSVTGNEEELVTRRM
AYANYALTFSDLQSVLIGRQILVTISFFVIARITTLNVNIGLDDNIFGVSNAAQGFFNTG
MLAALISTILASLTWRLIASSFPVLFMANPFINLIIRFCRVVNDSGLCCASWMLGRWTKL
AIGFQPDEVYLDGAKRE
>CAMNT_0000338793_NsSIT_1C
TVSLIKYILSTGLLVFAVAVTASLIITQQTELSENTHPAFALILLIFLLGWLGMMEGGQG
CLVGIQGIPPRLYASSHPKTFKNAIIAHRGNNMARFIIGRQFLVVLVVFIINFCGSPMDG
SSVFGLPDVANAIFVNSNLSLILITVIIGQLMAQVNAASCMLDFINSYFMLYCVTYVSLA
IEWSGLLHSVYLIQILFVKLSGAQDESKETPRTKVQAAFFWARVVLSLAILAFSLSVTLT
ALVDGKTTAWEGVPGGVSIVIFFVLMMLAGLLEGMQISLFAVVHLSQEELGQSKLAKAVC
QLTFKGNNLSRFLIGRQILVTLCTFVIAQITTLNVVVADGDNIFGVPDGLQEFFNTGLLG
AIITTVIGSLIWRVIAASFPIAFIGNPVIYVLLRLCLLLQATGVCASALLLALVNKQFAG
FQPDEKYIGRKEDWDTNVSDDKIS
>CAMNT_0000357545_NsSIT_2B
VNVSKYTISLALLVFSVILLSCSIFTQQTNVTSASEMGGKELPPVAAFILLIVLIFWLNF
LEGAQGSIIGLQNVDKMKYADSHPRTFRSINVSQRGDNLQRFIVGRQFLVLTVIFLSQWI
TSPLSGVSVLGLPTIVNEIFLSSGLALMLTVIMVGQLAGEVNAATCMLDFINNYFTEYVV
IYLSILVEQTGLLHSVYLFQIVFSKIAGQPIKSKEQERNARQKIFFWLRVFLSLVALAFA
LAVTLDGLLRQKTTIWVDIPAAAAVVIFFVLIIFVGLLEGLQLAIFSVTGNEEELVTRRM
AYANYALTFSDLQSVLIGRQILVTISFFVIARITTLNVNMGLDDNIFEVSNAAQGFFNTG
MLAALISTILASLTWRLIASSFPVLFMANPFINLIIRFCRVVNDSGLCCASWMLGRWTKL
AIGFQPDEVYLDGAKRE
>CAMNT_0000357545_NsSIT_2C
TVSLIKYIFSTGLLVFAVAVTSSLIITQQTELSENTHPAFALILLIFLLGWLGMMEGGQG
CLVGIQGIPPRLYASSHPKTFKNAIIAHRGNNMTRFIIGRQFLVVLVVFIINFCGSPMDG
SSVFGLPDVANAIFVNSNLSLILITVIIGQLMAQVNAASCMLDFINSYFMLYCVTYVSLA
IEWSGLLHSVYLIQILFVKLSGAQDESKETPRTKVQAAFFWARVVLSLAILAFALSVTLT
ALVDGKTTAWEGVPGGVSIVLFFVLMILAGLLEGMQISLFAVVHLSQEELGKSKLAKAVC
QLTFSGNNLSRFLIGRQILVTLCTFVIAQITTLNVVVADGDNIFGVPDGLQEFFNTGLLG
AIITTIIGSLIWRVIAASFPIAFIGNPVIYVLLRLCLLLQATGVCASALLLALVNKQIAG
FQPDEKYIGRKEDWETNVSDDK
>CAMNT_0000407451_NsSIT_3A
VNVSKYTISLALLVFSVILLSCSIFTQQTNVTSASETGGKEFPPVAVFILLIVLIIWLNF
LEGAQGSIIGLQNMDKMKYAESHPRTFRSITVSQRGDNLQRFIVGRQFLVLTVIFLSQWI
TSPLSGVSVLGLPTIVNEIFLSSGLALMLTVIMVGQLAGEVNAATCMLDFINNYFTEYVV
IYLSILVEQTGLLHSVYLFQIXFSKIAGQPIKSKEQERNARQKIFFWLRVFLSLVALAFA
LAVTLDGLLRQKTTIWVDIPAAAAVVIFFVLIIFVGLLEGLQLAIFSVTGNEEELVTRRM
AYANYALTFSDLQSVLIGRQILVTISFFVIARITTLNVNMGLDDNIFEVSNAAQGFFNTG
MLAALISTILASLTWRLIASSFPVLFMANPFINLIIRFCRVVNDSGLCCASWMLGRWTKL
AIGFQPDEVYLDGAKRE
>CAMNT_0000407451_NsSIT_3B
TVSLIKYIXSTGLLVFAVAVTXSLIITQQTELSENTHPAFALILLIFLLGWLGMMEGGQG
CLVGIQGIPPRLYASSHPKTFKNAIIAHRGNNMARFIIGRQFLVVLVVFIINFCGSPMDG
SSVFGLPDVANAIFXNSNLSLILITVIIGQLMAQVNAASCMLDFINSYFMLYCVTYVSLA
IEWSGLLHSVYLIQILFVKLSGAQDESKETPRTKVQAAFFWARVVLSLAILAFXLSVTLT
ALVDGKTTAWEGVPGGVSIVJFFVLMXLAGLLEGMQISLFAVVHLSQEELGKSKLAKAVC
QLTFSGNNLSRFLIGRQILVTLCTFVIAQITTLNVVVADGDNIFGVPDGLQEFFNTGLLG
AIITTXIGSLIWRVIAASFPIAFIGNPVIYVLLRLCLLLQATGVCASALLLALVNKQFAG
FQPDEKYIGRKEDWDTNVSDDKIS
>CAMNT_0000401257_NsSIT_4A
VNVSKYTISLALLVFSVILLSCSIFTQQTNVTSASETGGKEFPPVAVFILLIVLIIWLNF
LEGAQGSIIGLQNMDKMKYAESHPRTFRSITVSQRGDNLQRFIVGRQFLVLTVIFLSQWI
TSPLSGVSVLGLPTIVNEIFLSSGLALMLTVIMVGQLAGEVNAATCMLDFINNYFTEYVV
IYLSILVEQTGLLHSVYLFQILFSKIAGQPIKSKEQERNARQKIFFWLRVFLSLVALAFA
LAVTLDGLLRQKTTIWVDIPAAAAVVIFFVLIIFVGLLEGLQLAIFSVTGNEEELVTRRM
AYANYALTFSDLQSVLIGRQILVTISFFVIARITTLNVNMGLDDNIFEVSNAAQGFFNTG
MLAALISTILASLTWRLIASSFPVLFMANPFINLIIRFCRVVNDSGLCCASWMLGRWTKL
AIGFQPDEVYLDGAKRE
>CAMNT_0000401257_NsSIT_4B
TVSLIKYILSTGLLVFAVAVTASLIITQQTELSENTHPAFALILLIFLLGWLGMMEGGQG
CLVGIQGIPPRLYASSHPKTFKNAIIAHRGNNMTRFIIGRQFLVVLVVFIINLCGSPMDG
SSVFGLPDVANAIFINSNLSLILITVIIGQLMAQVNAASCMLDFINSYFMLYCVTYVSLA
IEWSGLLHSVYLIQILFVKLSGAQDESKETPRTKVQAAFFWARVVLSLAILAFSLSVTLT
ALVDGKTTAWEGVPGGVSIVIFFVLMMLAGLLEGMQISLFAVVHLSQEELGQSKLAKAVC
QLTFKGNNLSRFLIGRQILVTLCTFVIAQITTLNVVVADGDNIFGVPDGLQEFFNTGLLG
AIITTVIGSLIWRVIAASFPIAFIGNPVIYVLLRLCLLLQATGVCASALLLALVNKQFAG
FQPDEKYIGRKEDWDTNVSDDKIS
>CAMNT_0020538803_NpSIT_1B
VTVVRFSYSLALLLFCVVLVMACMLTQQTKVTEGGLHPAIAVVIFWLLIVFLAMAEGGQG
CLVGLSHVNPHKYTESHPRTWKNMTVVHSGDNMQRFIIGRQFLVMVVVFLSQYLTEPTSD
LSVFGLPKFVLNFFLTSGLALILTTIILGQLTAQVNAATCMLDFINNYFMLYFVTYLSLA
IEFSGVLHSVYFFQFLFAKISGRTVNENETPRQGVSRIFFIARILASLAILGYSLAVTLA
GLVDGETTMWAGVPNAVAVVVFFVLLVLVGVMEGIQTALFAIVNLPEDELQPHRVAYRNF
RLIFTGQNFQAFLIGRQIVVTFFFFIVARIAILNVEIGVDDNIFGVSDGVQRFFNTGLLG
ALVTTILASLVWRVVASSFPVAFMSNPVIYLIIRLCLIIDASGICSACWIFARWNKLLAG
YQTDDVYLEDTKRQGRAPVTRRDKDI
>CAMNT_0020538803_NpSIT_1C
TITVIKYIFSSALLGFGIAVTMSLIFTEQTQLASKSHSAVAFVLIWFLLIWLAFMEGGQG
ALVGLQGIDTNVYKDSHCVTLKSVQIAHKGDNMQRFIVGRQFLVVLVVFLTNLCGFPLPG
SQILNLPDTVAAIFVDSGVSLILMTVILGQLTAQVNAATCMLDFINNYFMLYFVTYVSMA
MEFSGLLHSVYLVQYLFSKLTGVRVHSKEPPRSLVSGLFFWGRTLLSLAVLSFAFAVTLV
ALFDGKTTSWDSIPDAVSVIVFFVLMAVSGMMEGMQIALFAVVNLPEKELAQYKIAKANC
ELTFSGNNLQAFLIGRQICVTLCTFVIARITTLDVKVGMGENIFGVSDGLQTFFNTGLLG
AIITTIVGSLAWRIVAASFPVAFLSNPLIYIILRLCLLVEASGLCSAAWLLALINRVVVG
FQPDDEYIRNYQQQAAD
>CAMNT_0020559879_NpSIT_2A
GIESFKYLYSLALLIFCVILVMGAIFTKQTTSTSNGFSTVGAFFIFWFLILWLAMMEGGQ
GATVGLKPIDRNLYKESHPRSFKVCSLAHKGDNMERFIVGRQFLVVLVVFVSQLMSSAIP
EIQLWGLNKETTEIFLNSGIALMVVTIVLGLEIFLNSGVALMVVTIVLGQLTAQLNAANC
MLDFINNYFMLYFVAYLSLLIEFSGLLHSVYLVQMIFAKVAGQPTESDENPRTLLQRIFF
WLRILFSLAVLGFAFAVTISALFQGKTTMWSSVPEPVSVVLFFLLMCFVGMLEGMQIALF
AVVNIPSEELEKHSMAAYNNCQLTFRDENLQSFLIGRQICVTICTFVIARITTLDVEIGV
DDNIFGVSDGLQSFFNTGLLGAVITTIVSSLAWRIIGSSFPIAFLSNPLIGLIIRLCLLL
EASGVCSSAWVLARYHKPLVGYQPDEVYLEG
>CAMNT_0020559879_NpSIT_2B
VTVVRFSYSLALLLFCVVLVMACMLTQQTKVTEGGLHPAIAVVIFWLLIVFLAMAEGGQG
CLVGLSHVNPHKYTESHPRTWKNMTVVHSGDNMQRFIIGRQFLVMVVVFLSQYLTEPTSD
LSVFGLPKFVLNFFLTSGLALILTTIILGQLTAQVNAATCMLDFINNYFMLYFVTYLSLA
IEFSGVLHSVYFFQFLFAKISGRTVNENETPRQGVSRIFFIARILASLAILGYSLAVTLA
GLVDGETTMWAGVPNAVAVVVFFVLLVLVGVMEGIQTALFAIVNLPEDELQPHRVAYRNF
RLIFTGQNFQAFLIGRQIVVTFFFFIVARIAILNVEIGVDDNIFGVSDGVQRFFNTGLLG
ALVTTILASLVWRVVASSFPVAFMSNPVIYLIIRLCLIIDASGICSACWIFARWNKLLAG
YQTDDVYLEDTKRQGRAPVTRRDKDI
>CAMNT_0020559879_NpSIT_2C
TITVIKYIFSSALLGFGIAVTMSLIFTEQTQLASKSHSAVAFVLIWFLLIWLAFMEGGQG
ALVGLQGIDTNVYKDSHCVTLKSVQIAHKGDNMQRFIVGRQFLVVLVVFLTNLCGFPLPG
SQILNLPDTVAAIFVDSGVSLILMTVILGQLTAQVNAATCMLDFINNYFMLYFVTYVSMA
MEFSGLLHSVYLVQYLFSKLTGVRVHSKEPPRSLVSGLFFWGRTLLSLAVLSFAFAVTLV
ALFDGKTTSWDSIPDAVSVIVFFVLMAVSGMMEGMQIALFAVVNLPEKELAQYKIAKANC
ELTFSGNNLQAFLIGRQICVTLCTFVIARITTLDVKVGMGENIFGVSDGLQTFFNTGLLG
AIITTIVGSLAWRIVAASFPVAFLSNPLIYIILRLCLLVEASGLCSAAWLLALINRVVVG
FQPDDEYIRNYQQQAADL
>CAMNT_0020551901_NpSIT_3A
GIESFKYLYSLALLIFCVILVMGAIFTKQTTSTSNGFSTVGAFFIFWFLILWLAMMEGGQ
GATVGLKPIDRNLYKESHPRSFKVCSLAHKGDNMERFIVGRQFLVVLVVFVSQLMSSAIP
EIQLWGLNKETTEIFLNSGIALMVVTIVLGQLTAQLNAANCMLDFINNYFMLYFVAYLSL
LIEFSGLLHSVYLVQMIFAKVAGQPTESDENPRTLLQRIFFWLRILFSLAVLGFAFAVTI
SALFQGKTTMWSSVPEPVSVVLFFLLMCFVGMLEGMQIALFAVVNIPSEELEKHSMAAYN
NCQLTFRDENLQSFLIGRQICVTICTFVIARITTLDVEIGVDDNIFGVSDGLQSFFNTGL
LGAVITTIVSSLAWRIIGSSFPIAFLSNPLIGLIIRLCLLLEASGVCSSAWVLARYHKPL
VGYQPDEVYLEG
>CAMNT_0020551901_NpSIT_3B
VTVVRFSYSLALLLFCVVLVMACMLTQQTKVTEGGLHPAIAVVIFWLLIVFLAMAEGGQG
CLVGLSHVNPHKYTESHPRTWKNMTVVHSGDNMQRFIIGRQFLVMVVVFLSQYLTEPTSD
LSVFGLPKFVLNFFLTSGLALILTTIILGQLTAQVNAATCMLDFINNYFMLYFVTYLSLA
IEFSGVLHSVYFFQFLFAKISGRTVNENETPRQGVSRIFFIARILASLAILGYSLAVTLA
GLVDGETTMWAGVPNAVAVVVFFVLLVLVGVMEGIQTALFAIVNLPEDELQPHRVAYRNF
RLIFTGQNFQAFLIGRQIVVTFFFFIVARIAILNVEIGVDDNIFGVSDGVQRFFNTGLLG
ALVTTILASLVWRVVASSFPVAFMSNPVIYLIIRLCLIIDASGICSACWIFARWNKLLAG
YQTDDVYLEDTKRQGRAPVTRRDKDI
>CAMNT_0020551901_NpSIT_3C
TITVIKYIFSSALLGFGIAVTMSLIFTEQTQLASKSHSAVAFVLIWFLLIWLAFMEGGQG
ALVGLQGIDTNVYKDSHCVTLKSVQIAHKGDNMQRFIVGRQFLVVLVVFLTNLCGFPLPG
SXILNLPDTVAAIFVDSGVSLILMTVILGQLTAQVNAATCMLDFINNYFMLYFVTYVSMA
MEFSGLLHSVYLVQYLFSKLTGVRVHSKEPPRSLVSGLFFWGRTLLSLAVLSFAFAVTLV
ALFDGKTTSWDSIPDAVSVIVFFVLMAVSGMMEGMQIALFAVVNLPEKELAQYKIAKANC
ELTFSGNNLQAFLIGRQICVTLCTFVIARITTLDVKVGMGENIFGVSDGLQTFFNTGLLG
AIITTIVGSLAWRIVAASFPVAFLSNPLIYIILRLCLLVEASGLCSAAWLLALINRVVVG
FQPDDEYIRNYQQQAADL
>CAMNT_0020487687_NpSIT_4A
GIESFKYLYSLALLIFCVILVMGAIFTKQTTSTSNGFSTVGAFFIFWFLILWLAMMEGGQ
GATVGLKPIDRNLYKESHPRSFKVCSLAHKGDNMERFIVGRQFLVVLVVFVSQLMSSAIP
EIQLWGLNKETTEIFLNSGXALMVVTIVLGQLTAQLNAANCMLDFINNYFMLYFVAYLSL
LIEFSGLLHSVYLVQMIFAKVAGQPTESDENPRTLLQXIFFWLRILFSLAVLGFAFAVTI
SALFQGKTTMWSSVPEPVSVVLFFLLMCFVGMLEGMQIALFAVVNIPSEELEKHSMAAYN
NCQLTFRDENLQSFLIGRQICVTICTFVIARITTLDVEIGVDDNIFGVSDGLQSFFNTGL
LGAVITTIVSSLAWRIIGSSFPIAFLSNPLIGLIIRLCLLLEASGVCSSAWVLARYHKPL
VGYQPDEVYLEGL
>CAMNT_0020487687_NpSIT_4B
VTVVRFSYSLALLLFCVVLVMACMLTQQTKVTEGGLHPAIAVVIFWLLIVFLAMAEGGQG
CLVGLSHVNPHKYTESHPRTWKNMTVVHSGDNMQRFIIGRQFLVMVVVFLSQYLTEPTSD
LSVFGLPKFVLNFFLTSGLALILTTIILGQLTAQVNAATCMLDFINNYFMLYFVTYLSLA
IEFSGVLHSVYFFQFLFAKISGRTVNENETPRQGVSRIFFIARILASLAILGYSLAVTLA
GLVDGETTMWAGVPNAVAVVVFFVLLVLVGVMEGIQTALFAIVNLPEDELQPHRVAYRNF
RLIFTGQNFQAFLIGRQIVVTFFFFIVARIAILNVEIGVDDNIFGVSDGVQRFFNTGLLG
ALVTTILASLVWRVVASSFPVAFMSNPVIYLIIRLCLIIDASGICSACWIFARWNKLLAG
YQTDDVYLEDTKRQGRAPVTRRDKDID
>CAMNT_0020487687_NpSIT_4C
TITVIKYIFSSALLGFGIAVTMSLIFTEQTQLASKSHSAVAFVLIWFLLIWLAFMEGGQG
ALVGLQGIDTNVYKDSHCVTLKSVQIAHKGDNMQRFIVGRQFLVVLVVFLTNLCGFPLPG
SXILNLPDTVAAIFVDSGVSLILMTVILGQLTAQVNAATCMLDFINNYFMLYFVTYVSMA
MEFSGLLHSVYLVQYLFSKLTGVRVHSKEPPRSLVSGLFFWGRTLLSLAVLSFAFAVTLV
ALFDGKTTSWDSIPDAVSVIVFFVLMAVSGMMEGMQIALFAVVNLPEKELAQYKIAKANC
ELTFSGNNLQAFLIGRQICVTLCTFVIARITTLDVKVGMGENIFGVSDGLQTFFNTGLLG
AIITTIVGSLAWRIVAASFPVAFLSNPLIYIILRLCLLVEASGLCSAAWLLALINRVVVG
FQPDDEYIRNYQQQAADLA
>CAMNT_0020435655_NpSIT_5B
VTVVRFSYSLALLLFCVVLVMACMLTQQTKVTEGGLHPAIAVVIFWLLIVFLAMAEGGQG
CLVGLSHVNPHKYTESHPRTWKNMTVVHSGDNMQRFIIGRQFLVMVVVFLSQYLTEPTSD
LSVFGLPKFVLNFFLTSGLALILTTIILGQLTAQVNAATCMLDFINNYFMLYFVTYLSLA
IEFSGVLHSVYFFQFLFAKISGRTVNENETPRQGVSRIFFIARILASLAILGYSLAVTLA
GLVDGETTMWAGVPNAVAVVVFFVLLVLVGVMEGIQTALFAIVNLPEDELQPHRVAYRNF
RLIFTGQNFQAFLIGRQIVVTFFFFIVARIAILNVEIGVDDNIFGVSDGVQRFFNTGLLG
ALVTTILASLVWRVVASSFPVAFMSNPVIYLIIRLCLIIDASGICSACWIFARWNKLLAG
YQTDDVYLEDTKRQGRAPVTRRDKDI
>CAMNT_0020435655_NpSIT_5C
TITVIKYIFSSALLGFGIAVTMSLIFTEQTQLASKSHSAVAFVLIWFLLIWLAFMEGGQG
ALVGLQGIDTNVYKDSHCVTLKSVQIAHKGDNMQRFIVGRQFLVVLVVFLTNLCGFPLPG
SHILNLPDTVAAIFVDSGVSLILMTVILGQLTAQVNAATCMLDFINNYFMLYFVTYVSMA
MEFSGLLHSVYLVQYLFSKLTGVRVHSKEPPRSLVSGLFFWGRTLLSLAVLSFAFAVTLV
ALFDGKTTSWDSIPDAVSVIVFFVLMAVSGMMEGMQIALFAVVNLPEKELAQYKIAKANC
ELTFSGNNLQAFLIGRQICVTLCTFVIARITTLDVKVGMGENIFGVSDGLQTFFNTGLLG
AIITTIVGSLAWRIVAASFPVAFLSNPLIYIILRLCLLVEASGLCSAAWLLALINRVVVG
FQPDDEYIRNYQQQAAD
>CAMNT_0020430727_NpSIT_6B
TITVIKYIFSSALLGFGIAVTMSLIFTEQTQLASKSHSAVAFVLIWFLLIWLAFMEGGQG
ALVGLQGIDTNVYKDSHCVTLKSVQIAHKGDNMQRFIVGRQFLVVLVVFLTNLCGFPLPG
SQILNLPDTVAAIFVDSGVSLILMTVILGQLTAQVNAATCMLDFINNYFMLYFVTYVSMA
MEFSGLLHSVYLVQYLFSKLTGVRVHSKEPPRSLVSGLFFWGRTLLSLAVLSFAFAVTLV
ALFDGKTTSWDSIPDAVSVIVFFVLMAVSGMMEGMQIALFAVVNLPEKELAQYKIAKANC
ELTFSGNNLQAFLIGRQICVTLCTFVIARITTLDVKVGMGENIFGVSDGLQTFFNTGLLG
AIITTIVGSLAWRIVAASFPVAFLSNPLIYIILRLCLLVEASGLCSAAWLLALINRVVVG
FQPDDEYIRNYQQQAADL
>CAMNT_0020472813_NpSIT_7A
LHPAIAVVIFWLLIVFLAMAEGGQGCLVGLSHVNPHKYTESHPRTWKNMTVVHSGDNMQR
FIIGRQFLVMVVVFLSQYLTEPTSDLSVFGLPKFVLNFFLTSGLALILTTIILGQLTAQV
NAATCMLDFINNYFMLYFVTYLSLAIEFSGVLHSVYFFQFLFAKISGRTVNENETPRQGV
SRIFFIARILASLAILGYSLAVTLAGLVDGETTMWAGVPNAVAVVVFFVLLVLVGVMEGI
QTALFAIVNLPEDELQPHRVAYRNFRLIFTGQNFQAFLIGRQIVVTFFFFIVARIAILNV
EIGVDDNIFGVSDGVQRFFNTGLLGALVTTILASLVWRVVASSFPVAFMSNPVIYLIIRL
CLIIDASGICSACWIFARWNKLLAGYQTDDVYLEDTKRQGRAPVTRRDKDI
>CAMNT_0020472813_NpSIT_7B
TITVIKYIFSSALLGFGIAVTMSLIFTEQTQLASKSHSAVEEQTQLASKSHSAVAFVLIW
FLLIWLAFMEGGQGALVGLQGIDTNVYKDSHCVTLKSVQIAHKGDNMQRFIVGRQFLVVL
VVFLTNLCGFPLPGSHILNLPDTVAAIFVDSGVSLILMTVILGQLTAQVNAATCMLDFIN
NYFMLYFVTYVSMAMEFSGLLHSVYLVQYLFSKLTGVRVHSKEPPRSLVSGLFFWGRTLL
SLAVLSFAFAVTLVALFDGKTTSWDSIPDAVSVIVFFVLMAVSGMMEGMQIALFAVVNLP
EKELAQYKIAKANCELTFSGNNLQAFLIGRQICVTLCTFVIARITTLDVKVGMGENIFGV
SDGLQTFFNTGLLGAIITTIVGSLAWRIVAASFPVAFLSNPLIYIILRLCLLVEASGLCS
AAWLLALINRVVVGFQPDDEYIRNYQQQAAD
>CAMNT_0020411031_NpSIT_8A
LTCMLTQQTKVTEGGLHPAIAVVIFWLLIVFLAMAEGGQGCLVGLSHVNPHKYTESHPRT
WKNMTVVHSGDNMQRFIIGRQFLVMVVVFLSQYLTEPTSDLSVFGLPKFVLNFFLTSGLA
LILTTIILGQLTAQVNAATCMLDFINNYFMLYFVTYLSLAIEFSGVLHSVYFFQFLFAKI
SGRTVNENETPRQGVSRIFFIARILASLAILGYSLAVTLAGLVDGETTMWAGVPNAVAVV
VFFVLLVLVGVMEGIQTALFAIVNLPEDELQPHRVAYRNFRLIFTGQNFQAFLIGRQIVV
TFFFFIVARIAILNVEIGVDDNIFGVSDGVQRFFNTGLLGALVTTILASLVWRVVASSFP
VAFMSNPVIYLIIRLCLIIDASGICSACWIFARWNKLLAGYQTDDVYLEDTKRQGRAPVT
RRDKDI
>CAMNT_0020411031_NpSIT_8B
TITVIKYIFSSALLGFGIAVTMSLIFTEQTQLASKSHSAVAFVLIWFLLIWLAFMEGGQG
ALVGLQGIDTNVYKDSHCVTLKSVQIAHKGDNMQRFIVGRQFLVVLVVFLTNLCGFPLPG
SQILNLPDTVAAIFVDSGVSLILMTVILGQLTAQVNAATCMLDFINNYFMLYFVTYVSMA
MEFSGLLHSVYLVQYLFSKLTGVRVHSKEPPRSLVSGLFFWGRTLLSLAVLSFAFAVTLV
ALFDGKTTSWDSIPDAVSVIVFFVLMAVSGMMEGMQIALFAVVNLPEKELAQYKIAKANC
ELTFSGNNLQAFLIGRQICVTLCTFVIARITTLDVKVGMGENIFGVSDGLQTFFNTGLLG
AIITTIVGSLAWRIVAASFPVAFLSNPLIYIILRLCLLVEASGLCSAAWLLALINRVVVG
FQPDDEYIRNYQQQAADL
>CAMNT_0020401169_NpSIT_9B
VTVVRFSYSLALLLFCVVLVMACMLTQQTKVTEGGLHPAIAVVIFWLLIVFLAMAEGGQG
CLVGLSHVNPHKYTESHPRTWKNMTVVHSGDNMQRFIIGRQFLVMVVVFLSQYLTEPTSD
LSVFGLPKFVLNFFLTSGLALILTTIILGQLTAQVNAATCMLDFINNYFMLYFVTYLSLA
IEFSGVLHSVYFFQFLFAKISGRTVNENETPRQGVSRIFFIARILASLAILGYSLAVTLA
GLVDGETTMWAGVPNAVAVVVFFVLLVLVGVMEGIQTALFAIVNLPEDELQPHRVAYRNF
RLIFTGQNFQAFLIGRQIVVTFFFFIVARIAILNVEIGVDDNIFGVSDGVQRFFNTGLLG
ALVTTILASLVWRVVASSFPVAFMSNPVIYLIIRLCLIIDASGICSACWIFARWNKLLAG
YQTDDVYLEDTKRQGRAPVTRRDKDI
>CAMNT_0020401169_NpSIT_9C
TITVIKYIFSSALLGFGIAVTMSLIFTEQTQLASKSHSAVAFVLIWFLLIWLAFMEGGQG
ALVGLQGIDTNVYKDSHCVTLKSVQIAHKGDNMQRFIVGRQFLVVLVVFLTNLCGFPLPG
SQILNLPDTVAAIFVDSGVSLILMTVILGQLTAQVNAATCMLDFINNYFMLYFVTYVSMA
MEFSGLLHSVYLVQYLFSKLTGVRVHSKEPPRSLVSGLFFWGRTLLSLAVLSFAFAVTLV
ALFDGKTTSWDSIPDAVSVIVFFVLMAVSGMMEGMQIALFAVVNLPEKELAQYKIAKANC
ELTFSGNNLQAFLIGRQICVTLCTFVIARITTLDVKVGMGENIFGVSDGLQTFFNTGLLG
AIITTIVGSLAWRIVAASFPVAFLSNPLIYIILRLCLLVEASGLCSAAWLLALINRVVVG
FQPDDEYIRNYQQQAADL
>CAMNT_0013138709_PpSIT_1B
STVIRYIFSSTLLCFGIAVTMSLIFTKQTELSSKSHPGVAFASFWFLLVYLGTMEGGQGC
LVGLQGVEKERYKDSHGVTLKNTKIAHRGNNMQRFIVGRQFLVVLVVFIINLCGSPIPGS
KVFRLPDSISAVFVDSGVSLILITVILGQLTAQVNAASCMLDFINNCFMLYFVTYVSMAI
EMSGLLHCVYLVQILFSKISGTAVQTNEPPRSPVQTIFFWGRATVSLAILAFAFAVTLAA
LFDGKTTSWESVPGVVSVIIFFVLMCIAGLMEGMQIALFAVVNLPKEEVAEHKMAKASCQ
LAFSGNNLQAFLIGRQIFVTLCTFVIARLTTLDVTVGTGDNIFGVPDGVQTFFNTGLLGA
IITTVVGSLAWRVIAASFPVAFLSNPLVYLILRLCLILEASGICSAAWLLALINKQMFGY
QPDEIHIGRTRNSKERSLVDADESSSGRKNKKTEALDSL
>CAMNT_0013096561_PpSIT_2B
STVIRYIFSSTLLCFGIAVTMSLIFTKQTELSSKSHPGVAFASFWFLLVYLGTMEGGQGC
LVGLQGVEKERYKDSHGVTLKNTKIAHRGNNMQRFIVGRQFLVVLVVFIINLCGSPIPGS
KVFRLPDSISAVFVDSGVSLILITVILGQLTAQVNAASCMLDFINNCFMLYFVTYVSMAI
EMSGLLHCVYLVQILFSKISGTAVQTNEPPRSPVQTIFFWGRATVSLAILAFAFAVTLAA
LFDGKTTSWESVPGVVSVIIFFVLMCIAGLMEGMQIALFAVVNLPKEEVAEHKMAKASCQ
LAFSGNNLQAFLIGRQIFVTLCTFVIARLTTLDVTVGPGDNIFGVPDGVQTFFNTGLLGA
IITTVVGSLAWRVIAASFPVAFLSNPLVYLILRLCLILEASGICSAAWLLAVINKQMFGY
QPDEIHIGRTRNSKERSLVNADESSSGRKNKKTEAMDSL
>CAMNT_008138831_PauSIT_1B
STVIRYIFSSSLLCFGIFVTTSLIFTKQTELSSKSHPWFAFTLFWFLLAYLGTMEGGQGC
LVGLQGVDKDKYKDSHRVTLKNTNIAHSGNNMQRFIVGRQFLVVLVVFIINLCGSPLPGS
EVLGLPDPIAAVFVDSGVSLILITVILGQLTAQVNAASCMLDFINSYFMVYFVTCVSMAI
EMSGLLHCVYLVQILFYKISGTTIQTNEPPRTTIQAIFFWGRAIFSLAVLAFAFAVTLAA
LFDGKTTSWKSVPGVVSVILLFILMCIAGLMEGMQIALFAVVNLPEEEVAQYKMAKASCR
LAFSGNNLQAFLIGRQIFVTLCTFVIARLTTLDVRVGAGENIFGVPDGVQIFFNTGLLGA
IITTVVGSLAWRIIAASFPVAFLSNPLVYLILRLCLVLEASGICSAAWLLALINKQMFGY
QPDVTYVGTRTRSHKEDNVA
>CAMNT_0008089207_PauSIT_2B
STVIRYIFSSSLLCFGIFVTTSLIFTKQTELSSKSHPWFAFTLFWFLLAYLGTMEGGQGC
LVGLQGVDKDKYKDSHRVTLKNTNIAHSGNNMQRFIVGRQFLVVLVVFIINLCGSPLPGS
EVLGLPDPIAAVFVDSGVSLILITVILGQLTAQVNAASCMLDFINSYFMVYFVTCVSMAI
EMSGLLHCVYLVQILFYKISGTTIQTNEPPRTTIQAIFFWGRAIFSLAVLAFAFAVTLAA
LFDGKTTSWKSVPGVVSVILLFILMCIAGLMEGMQIALFAVVNLPEEEVAQYKMAKASCR
LAFSGNNLQAFLIGRQIFVTLCTFVIARLTTLDVRVGAGENIFGVPDGVQIFFNTGLLGA
IITTVVGSLAWRIIAASFPVAFLSNPLVYLILRLCLVLEASGICSAAWLLALINKQMFGY
QPDVTYVGTRTRSHKEDNVA
>CAMNT_0008118495_PauSIT_3A
VTVLRFTYSLTLFFFSVVLVMASIFTRQIRTIAGKDDGNWRYSLLVCVGFWFLIIWLAMI
EGSLGCLMGLKSVDKFKYALSHKNTYDNTEIVHKGDNFQRFIVGRQFLVLAIIFICTWLT
EPVVDASVLGLPDLVNTIFLSSDVAFIVILIIAGQLTAEVNAASCMLDFVNNCFVLYFVT
YLSLAIEYSGLLHSVYLFQILFSKISGKHIEAEEPERSIVQQFFFWGRIICSLLILGFAV
AITVVPLVYGNATLFKGLPDAASVAIILLLICIVGMMEGVQIALFGVNSVSEGDLASHKM
AYANYKLASSEQNLQAFLIGRQICVTCFFVFIARMSTLNVVVGVDDNVFGVSDGVQKFFN
TGVLGALLTTIMASLIWRLFASSFPVTFMSNPIIYVIIWLCLIVEASGICSACWVFGRWT
KLAIGYQPDPVYLEGVPKEGANPVTRRDKDI
>CAMNT_0008118495_PauSIT_3B
STVIRYIFSSSLLCFGIFVTTSLIFTKQTELSSKSHPWFAFTLFWFLLAYLGTMEGGQGC
LVGLQGVDKDKYKDSHRVTLKNTNIAHSGNNMQRFIVGRQFLVVLVVFIINLCGSPLPGS
EVLGLPDPIAAVFVDSGVSLILITVILGQLTAQVNAASCMLDFINSYFMVYFVTCVSMAI
EMSGLLHCVYLVQILFYKISGTTIQTNEPPRTTIQAIFFWGRAIFSLAVLAFAFAVTLAA
LFDGKTTSWKSVPGVVSVILLFILMCIAGLMEGMQIALFAVVNLPEEEVAQYKMAKASCR
LAFSGNNLQAFLIGRQIFVTLCTFVIARLTTLDVRVGAGENIFGVPDGVQIFFNTGLLGA
IITTVVGSLAWRIIAASFPVAFLSNPLVYLILRLCLVLEASGICSAAWLLALINKQMFGY
QPDVTYVGTRTRSHKEDNVA
>CAMNT_0008255813_PauSIT_4B
STVIRYIFSSSLLCFGIFVTTSLIFTKQTELSSKSHPWFAFTLFWFLLAYLGTMEGGQGC
LVGLQGVDKDKYKDSHRVTLKNTNIAHSGNNMQRFIVGRQFLVVLVVFIINLCGSPLPGS
EVLGLPDPIAAVFVDSGVSLILITVILGQLTAQVNAASCMLDFINSYFMVYFVTCVSMAI
EMSGLLHCVYLVQILFYKISGTTIQTNEPPRTTIQAIFFWGRAIFSLAVLAFAFAVTLAA
LFDGKTTSWKSVPGVVSVILLFILMCIAGLMEGMQIALFAVVNLPEEEVAQYKMAKASCR
LAFSGNNLQAFLIGRQIFVTLCTFVIARLTTLDVRVGAGENIFGVPDGVQIFFNTGLLGA
IITTVVGSLAWRIIAASFPVAFLSNPLVYLILRLCLVLEASGICSAAWLLALINKQMFGY
QPDVTYVGTRTRSHKEDNVA
>CAMNT_0008191947 PauSIT_5B
STVIRYIFSSSLLCFGIFVTTSLIFTKQTELSSKSHPWFAFTLFWFLLAYLGTMEGGQGC
LVGLQGVDKDKYKDSHRVTLKNTNIAHSGNNMQRFIVGRQFLVVLVVFIINLCGSPLPGS
EVLGLPDPIAAVFVDSGVSLILITVILGQLTAQVNAASCMLDFINSYFMVYFVTCVSMAI
EMSGLLHCVYLVQILFYKISGTTIQTNEPPRTTIQAIFFWGRAIFSLAVLAFAFAVTLAA
LFDGKTTSWKSVPGVVSVILLFILMCIAGLMEGMQIALFAVVNLPEEEVAQYKMAKASCR
LAFSGNNLQAFLIGRQIFVTLCTFVIARLTTLDVRVGAGENIFGVPDGVQIFFNTGLLGA
IITTVVGSLAWRIIAASFPVAFLSNPLVYLILRLCLVLEASGICSAAWLLALINKQMFGY
QPDVTYVGTRTRSHKEDNVA
>CAMNT 0008171629 PauSIT 6B
STVIRYIFSSSLLCFGIFVTTSLIFTKQTELSSKSHPWFAFTLFWFLLAYLGTMEGGQGC
LVGLQGVDKDKYKDSHRVTLKNTNIAHSGNNMQRFIVGRQFLVVLVVFIINLCGSPLPGS
EVLGLPDPIAAVFVDSGVSLILITVILGQLTAQVNAASCMLDFINSYFMVYFVTCVSMAI
EMSGLLHCVYLVQILFYKISGTTIQTNEPPRTTIQAIFFWGRAIFSLAVLAFAFAVTLAA
LFDGKTTSWKSVPGVVSVILLFILMCIAGLMEGMQIALFAVVNLPEEEVAQYKMAKASCR
LAFSGNNLQAFLIGRQIFVTLCTFVIARLTTLDVRVGAGENIFGVPDGVQIFFNTGLLGA
IITTVVGSLAWRIIAASFPVAFLSNPLVYLILRLCLVLEASGICSAAWLLALINKQMFGY
QPDVTYVGTRTRSHKEDNVA
>CAMNT_0013302907_CwSIT_1B
TMNTIKYIYSIALLTLSLAVVMTAMFTKQTSAAAMNIPPAAAFFIFWFLIFWLAMMEGGQ
GSLVGLHPIDKNRYAHSHKITAKCTHVAHKGDNLERFIIGRQFLVVLVVFVINLMGSAAD
GASVLNLPEWANELFLASGLAMILITIVLGQLTAQVNSANCMLDFINTYFMLFTVYVSLA
IEMSGLLHSVYLVQLLFSKITGEPVQSNEAPRSTLMSILFWLRVLVSIAVLGFSFAVTLS
AVVNKQTTMWEGVPVYVSIILFFALMCFVGIMEGMQIALFAVVKTPEEDLVQHSRAYESC
QLAFAGSNLQSLLIGRQICVTICMFIIARITTLDIGENDENIFGVSDGMQVVFDTGLLGA
VITTIVASLCWRIVASSFPVSFLSNPLIYAMIRLCLWFEGSGLCSAAWVIARYQKVYIGL
QPDEIYLNDAERHSAAPHT
>CAMNT_0003531085_LdSIT_1A
SMSTIQYSYSLALLLFCTIIVMSAIFTNQTKAGEDGIPPIVIFLVLCGLISWLAMMEGGQ
GCLVGLQPLDKTVYADSHPITHQCTTLAHKGDNTVRFIVGRQFLVVLVVFITNYLCGPSS
TTTTAYTSASVLHLPAIANEVFLNSGLAMILFTIVLGQLTAQVNAAFCMLDFINTRFMLL
TTYISLAVEMSGLLHSVYLVQMVFSKITRTPIEFNGEDPLSSSRRIAFWLRVFMSLGILA
ISLAVTLKALFNANTALIDGVPPFVSVILFFALMCFIGMMEXNLQAFLIGRQICVTGCMF
FIARITTLAINADGNDHIFGVPTMVQAFFDTGLLGAIITTIVGSLAWRVIGSSFPLAFLS
NPLINIIIRLCLLLEKSGICSSSWVFARWHKVIAGYNADEVYLAGHERIVTSRRDQDIDT

>CAMNT_0003531085_LdSIT_1B
TAISFLGNLMSLALLGLSIAVVMCAIFTSQTKSSVYSLPSFVACIVFWCLIIWLAMIEGG
QGCLVGLQPLDKEKYASSHPMTFRCTSLAHKGDNMERFIVGRQFLAVLVVFVISMCASPV
EGANVLGLPSLANNIFLGLGVALTLTTIVLGQLTAQLNAAQCMLDFINNRLMLFTTYISL
AIEKSGLLHSAYLVQVLFAKLTGIPVETKEPPRDAFQSFLFWSRILFSLAVLAFSFTITL
KALFDGKTAMWEGVPPFISVIIFFGLMCFVGLMEGMQIALFAVAKMPEEHLACHAVAHQN
CKLTFEGSNLQAFLIGRQICVTCCMFVIARITSITINDADSNIFGVPDAIQEFFNTGLLG
AVITTIVGSLAWRIIASSFPLGFLSNPLVNIIIRLCLLLEKSGICSSSWALAFIQKLLFK
YRVDEEYIGSDNAVDVENVHATIHESIEVV
>CAMNT_0003512849_LdSIT_2A
SMSTIQYSYSLALLLFCTIIVMSAIFTNQTKAGEDGIPPIVIFLVLCGLISWLAMMEGGQ
GCLVGLQPLDKTVYADSHPITHQCTTLAHKGDNTVRFIVGRQFLVVLVVFITNYLCGPSS
TTTTAYTSASVLHLPAIANEVFLNSGLAMILFTIVLGQLTAQVNAAFCMLDFINTRFMLL
TTYISLAVEMSGLLHSVYLVQMVFSKITRTPIEFNGEDPLSSSRRIAFWLRVFMSLGILA
ISLAVTLKALFNANTALIDGVPPFVSVILFFALMCFIGMMEGMQIALFAVVRMPDHKLRN
HPEVQKNCELVFEGSNLQAFLIGRQICVTGCMFFIARITTLAINADGNDHIFGVPTMVQA
FFDTGLLGAIITTIVGSLAWRVIGSSFPLAFLSNPLINIIIRLCLLLEKSGICSSSWVFA
RWHKVIAGYNADEVYLAGHERIVTSRRDQDIDT
>CAMNT_0003512849_LdSIT_2B
TAISFLGNLMSLALLGLSIAVVMCAIFTSQTKSSVYSLPSFVACIVFWCLIIWLAMIEGG
QGCLVGLQPLDKEKYASSHPMTFRCTSLAHKGDNMERFIVGRQFLAVLVVFVISMCASPV
EGANVLGLPSLANNIFLGLGVALTLTTIVLGQLTAQLNAAQCMLDFINNRLMLFTTYISL
AIEKSGLLHSAYLVQVLFAKLTGIPVETKEPPRDAFQSFLFWSRILFSLAVLAFSFTITL
KALFDGKTAMWEGVPPFISVIIFFGLMCFVGLMEGMQIALFAVAKMPEEHLACHAVAHQN
CKLTFEGSNLQAFLIGRQICVTCCMFVIARITSITINDADSNIFGVPDAIQEFFNTGLLG
AVITTIVGSLAWRIIASSFPLGFLSNPLVNIIIRLCLLLEKSGICSSSWALAFIQKLLFK
YRVDEEYIGSDNAVDVENVHATIHESIEVV
>CAMNT_0003488319_LdSIT 3A
SMSTIQYSYSLALLLFCTIIVMSAIFTNQTKAGEDGIPPIVIFLVLCGLISWLAMMEGGQ
GCLVGLQPLDKTVYADSHPITHQCTTLAHKGDNTVRFIVGRQFLVVLVVFITNYLCGPSS
TTTTAYTSASVLHLPAIANEVFLNSGLAMILFTIVLGQLTAQVNAAFCMLDFINTRFMLL
TTYISLAVEMSGLLHSVYLVQMVFSKITRTPIEFNGEDPLSSSRRIAFWLRVFMSLGILA
ISLAVTLKALFNANTALIDGVPPFVSVILFFALMCFIGMMEGMQIALFAVVRMPDHKLRN
HPEVQKNCXNLQAFLIGRQICVTGCMFFIARITTLAINADGNDHIFGVPTMVQAFFDTGL
LGAIITTIVGSLAWRVIGSSFPLAFLSNPLINIIIRLCLLLEKSGICSSSWVFARWHKVI
AGYNADEVYLAGHERIVTSRRDQDIDT
>CAMNT_0003488319_LdSIT 3B
TAISFLGNLMSLALLGLSIAVVMCAIFTSQTKSSVYSLPSFVACIVFWCLIIWLAMIEGG
QGCLVGLQPLDKEKYASSHPMTFRCTSLAHKGDNMERFIVGRQFLAVLVVFVISMCASPV
EGANVLGLPSLANNIFLGLGVALTLTTIVLGQLTAQLNAAQCMLDFINNRLMLFTTYISL
AIEKSGLLHSAYLVQVLFAKLTGIPVETKEPPRDAFQSFLFWSRILFSLAVLAFSFTITL
KALFDGKTAMWEGVPPFISVIIFFGLMCFVGLMEGMQIALFAVAKMPEEHLACHAVAHQN
CKLTFEGSNLQAFLIGRQICVTCCMFVIARITSITINDADSNIFGVPDAIQEFFNTGLLG
AVITTIVGSLAWRIIASSFPLGFLSNPLVNIIIRLCLLLEKSGICSSSWALAFIQKLLFK
YRVDEEYIGSDNAVDVENVHATIHESIEVV
>CAMNT_0003481055_LdSIT 4B
SFIKTTFSFGVLALSIAVVMAAIFTNMTKAEEVGTLPIVICLLFWFFIMWLAVLEGGQIS
LVGLQPVLKTLYVDSHPITLKCTSLVHRGENMERFINGRQFLVSLVVFGLNYCTSPIDDY
EGDNVLGLPNWINVIFYDYGGAAIVTTVIVGQLASQVSAAQCMIDFINSWFMLLTTYLSL
AIEMSGILHTVYIIRMAFSKFSGKAISSEEDVDSIQTTPQKIFFWVRVLLSIIVLGISIV
IIGKDIVEGNTAMWEVPPYVTALILFVLINLTGAMDGMQIALFAASKMPENQLHYYPTAQ
TNCELTFRGSNAQAFLIGRQICVTCCMFVIARITSPNKTDGKNVFGVPDLVQEIIDTGVL
GVMLTTIAGSLAWRIIASTYPLEFLSNPLINLLIRLCLLLEKSGICSATWIIAFAQNKIF
GYENDEEYIGQRRS
>CAMNT_0000169875_ChSIT_1B
SITTIKYIASMTLLAFSVVIVMCLIFTGKTGAASFGIPAWASFLIFWFLIFWLAMMEGGQ
ACVNGLSPIDQEEYAKSHPKTLKNTATAHKGDNMERFIVGRQFLTVLVIFAINLMGAAIQ
GAEVLGLPEGVTSVFLGSGLAMILTTIMLGQLTLQVNAASCMLDFINNYFMLYFVTYLSL
LVEFLGLLHSVYLFQMLVSKMSGESIKGKEAPRNFQQNIFFWGRVLMSLVILYFAFAVTL
KALFEERTTMWKGVPGWVSVVILFVLMIIVGIMEGIQNALFAVVNMPEAFLKSHTIAYTN
SQLAFRGQNLKAFLIGRQICAASGMFIIARIMTLSYSGGETVFGFSESFQSFLNTGLLGA
VITTTVASLIWRILALSFPITFLSNPIIYIIIRLCLLLDSVGICSAVWVLARIHKLLTGC
QPDKVYLEGAERHTSAPATKRDKDID
>CAMNT_0000169875_ChSIT_1C
TTLTVIKYVASTGLLIFSVVIVMATISTRSTQLSDSVNPVFAGVSFFILLLWLAIMEGGQ
GCLVGLQPVNKDLYGLSHPKTLTNASIVHKGDNMGRFIVGRQFLVVLVVTLINMCGSPSP
STQVLGLPQGVLAVFVDSGFAMIIATIVLGQLTSQVNAANCMLDFINNYFVQYCVIYMSL
LVEFSGLLHSVYFVQILFSKITGQQIESKEPSRSILSSTFFWGRILMSLAILAFALAVTF
TALFAEKTTMWKGIPGWVSVLILLLLFCFVGMLEGMQIALFTVANLPAEKLKMHKIVHAN
CELVFRNQNFQAFLIGRQILAATGMFVVARIMTLNYDNNDSVFGFSQSFQGFLNTGLLGA
VITTILASLIWRVLASSFPIAFLSNPIIYIIIRICLILDQIGVCSSAWLLALINKQIMGF
QIDDVYIGNPEEKL
>CAMNT_0023114557_MpSIT_1B
TTVVKYVYSLGLLIFSVVVVMAAIFSEQTKIAENAHPIAAFFLFWFLLIWLGMIEGGQGA
LVGLQPIDKSKYADSHNKAHKCTTLAHKGDNMERFIVGRQFLVVLIVFVTNMCGATSGDA
TVLGLPTSVTSVFLGSGLAMILTTIMLGQLTAQVVAASCMLDFINNYFMLFSVYVSLGIE
LSGLLHCVYLVQIFFAKVTKTPIVSKEPPRSTAQKISFWTRVIFSVAVLGFSFSVTLAAL
FQGKTAAWSGVPVGASVAIFFILMCFVGLMEGMQIALFAVINLPEEELAKHRVAAANCKL
TFSGNNFAAFLIGRQILVTLCMFLVAKITVPGEGNNIFGVSDALQVFFNTGLLGAIITTI
VASLAWRIVASSFALMFMNNPLIYVIIRMCLLLEKTGICSASWLLALIQKEVINFQPDDV
YIDKAELAESQEADGVENSMWDATHRSSMVMARSNLIDLQAFVDEHQDLIEDE
>CAMNT_0023134381_MpSIT_2A
SSVLLVMAALFTGQTAAAENGIPPIGAFFIFWFLIVWLATVEGGQGALVGLQSVPAYEIA
NEHTKAHKCTELAHKGDNMERFIVGRQFLVVLLVFVINMMGSASGDASVLGLPTSLTSVF
LGTGLALILITINLGQLTAQVNAANCMLDFINNYFMLFSTYVSLGIEFSGLLHCVYLVQL
LFAKITGTPIQSKEPPKSAAQNAFFWFRVVFSLTVLGFSFAVTLSALFQNKTTMWGSVPP
AASVVIFFVLMCFVGLMEGMQIALFAVVNLPSKELAKHRVAAANCTLAFADQNLQSFLIG
RQIIVTLCMFVVARITTLNIVAGAGENLWGVSDGLQNFFNTGLLGAIITTIVASLAWRII
ASSFPTAFLSNPLIYIIIKLCLAIEKSGVCAAAWVLARYHKPLMGYQTDDIYLECKDKQ
>CAMNT_0023134381_MpSIT_2B
TTVVKYVYSLGLLIFSVVVVMAAIFSEQTKIAENAHPIAAFFLFWFLLIWLGMIEGGQGA
LVGLQPIDKSKYADSHNKAHKCTTLAHKGDNMERFIVGRQFLVVLIVFVTNMCGATSGDA
TVLGLPTSVTSVFLGSGLAMILTTIMLGQLTAQVVAASCMLDFINNYFMLFSVYVSLGIE
LSGLLHCVYLVQIFFAKVTKTPIVSKEPPRSTAQKISFWTRVIFSVAVLGFSFSVTLAAL
FQGKTAAWSGVPVGASVAIFFILMCFVGLMEGMQIALFAVINLPEEELAKHRVAAANCKL
TFSGNNFAAFLIGRQILVTLCMFLVAKITVPGEGNNIFGVSDALQVFFNTGLLGAIITTI
VASLAWRIVASSFALMFMNNPLIYVIIRMCLLLEKTGICSASWLLALIQKEVINFQPDDV
YIDKAELAESQEADGVENSMWDATHRSSMVMARSNLIDLQAFVDEHQDLIEDE
>CAMNT_0020182239_EsSIT_1B
VSAIKYIYSLVLLIFSVIVVMAALFTNQTAAAEFNIPAAGAFFVFWFLILWLAQIEGGQG
ALVGLQSVPSYEIANNHPISAKCTNLAHKGDNMERFIVGRQFLVVLIVFVMRSASKGASV
LGLPEAVTSLFLESGLALILVTIMLGQLTAQINAANCMMDFINNYFMLFSTYVSLGIEYS
GLLHAVYLVQILFSKITGTPIQSNEPPRTRLQSIFFWVRVLLSLAVLGFAFAVTISALFQ
GKTTMWPGVPPGVSVVIFFFLMCFVGLMEGMQIALFAVVNASEGELDEHRVAAASCALAF
KDQNLQAFLIGRQILVTVCMFVVAKITTLDIVPGEGDNIFGVSDGLQNFFNTGLLGAVIT
TIVASLAWRIVASSFPMAFLSNPLIYLIIKLCLGLEKSGVCAATWVLARYLKPLMGYQTD
DVYLECKERQTWAPVSKRDKDI
>CAMNT_0020182239_EsSIT_1C
TVTVVKYVYSLGLLIFSVVMVMAAIFSEQTKIASNLHSVAAFFIFWFLIVWLACIEGGQG
ALVGLQLVDKTKYAETHKKAYKCTTLAHKGDNMERFIVGRQFLVVLIVFVTNMCGATNGE
ATVLGLPATVNAVFLGSGLAMILTTLMLGQLTAQVVAASCMLDFINNYFMLFSTYVSLFI
EFSGLLHCVYLVQIFFSKITGKPVESNEPPRSALQSIFFWVRVLLSXXVLGFSFAVTLAA
LFQGKTAMWEGVPAGASIAIFFILMCFVGLMEGMQIALFAVVNLPEDELNKTKIAATNCK
LTFAGNNFAAFLIGRQILVTVCMFVVAKITTLNIVPGEGXNIFGVSDGLQNFFNTGLLGA
IITTIVASLAWRIVASSFALMFMSNPLIYLIIRLCLLLEKTGICSASWLLALTQKEVVRF
QPDEVYVGEVDDETTAAGDSDVRA
>CAMNT_0020331005_EsSIT_2B
VSAIKYIYSLVLLIFSVIVVMAALFTNQTAAAEFNIPAAGAFFVFWFLILWLAQIEGGQG
ALVGLQSVPSYEIANNHPISAKCTNLAHKGDNMERFIVGRQFLVVLIVFVMHMMGSASKG
ASVLGLPEAVTSLFLESGLALILVTIMLGQLTAQINAANCMMDFINNYFMLFSTYVSLGI
EYSGLLHAVYLVQILFSKITGTPIQSNEPPRTRLQSIFFWVRVLLSLTVLGFAFAVTISA
LFQGKTTMWAGVPPGVSVVIFFFLMCFVGLMEGMQIALFAVVNASEGELDEHRVAAASCA
LAFKDQNLQAFLIGRQILVTVCMFVVAKITTLDIVPGEGDNIFGVSDGLQNFFNTGLLGA
VITTIVASLAWRIVASSFPMAFLSNPLIYLIIKLCLGLEKSGVCAATWVLARYLKPLMGY
QTDDVYLECKERQTWAPVSKRDKDI
>CAMNT_0020331005_EsSIT_2C
TVTVVKYVYSLGLLIFSVVMVMAAIFSEQTKIASNLHSVAAFFIFWFLIVWLACIEGGQG
ALVGLQLVDKTKYAETHKKAYKCTTLAHKGDNMERFIVGRQFLVVLIVFVTNMCGATTGE
ATVLGLPATVNAVFLGSGLAMILTTLMLGQLTAQVVAASCMLDFINNYFMLFSTYVSLFI
EFSGLLHCVYLVQIFFSKITGKPVESNEPPRSALQSIFFWFRVLLSVSVLGFSFAVTLAA
LFQGKTAMWEGVPAGASIAIFFILMCFVGLMEGMQIALFAVVNLPEDELNKTKIAATNCK
LTFAGNNFAAFLIGRQILVTVCMFVVAKITTLNIVPGEGDNIFGVSDGLQNFFNTGLLGA
IITTIVASLAWRIVASSFALMFMSNPLIYLIIRLCLLLEKTGICSASWLLALTQKEVIRF
QPDEVYVGEVDDETTAAGDSDVR
>CAMNT_0020354431_EsSIT_3B
TVTVVKYVYSLGLLIFSVVMVMAAIFSEQTKIASNLHSVAAFFIFWFLIVWLACIEGGQG
ALVGLQLVDKTKYAETHKKAYKCTTLAHKGDNMERFIVGRQFLVVLIVFVTNMCGATTGE
ATVLGLPATVNAVFLGSGLAMILTTLMLGQLTAQVVAASCMLDFINNYFMLFSTYVSLFI
EFSGLLHCVYLVQIFFSKITGKPVESNEPPRSALQSIFFWVRVLLSLAVLGFSFAVTLAA
LFQGKTAMWEGVPAGASIAIFFILMCFVGLMEGMQIALFAVVNLPEDELNKTKIAATNCK
LTFAGNNFAAFLIGRQILVTVCMFVVAKITTLNIVPGEGXNIFGVSDGLQNFFNTGLLGA
IITTIVASLAWRIVASSFALMFMSNPLIYLIIRLCLLLEKTGICSASWLLALTQKEVIRF
QPDEVYVGEVDDETTAAGDSDVRA
>CAMNT_0020159583_EsSIT_4B
TVTVVKYVYSLGLLIFSVVMVMAAIFSEQTKIASNLHSVAXFFIFWFLIVWLACIEGGQG
ALVGLQLVDKTKYAETHKKAYKCTTLAHKGDNMERFIVGRQFLVVLIVFVTNMCGATNGE
ATVLGLPATVNAVFLGSGLAMILTTLMLGQLTAQVVAASCMLDFINNYFMLFSTYVSLFI
EFSGLLHCVYLVQIFFSKITGKPVESNEPPRSALQSIFFWVRVLLSLAVLGFSFAVTLAA
LFQGKTAMWEGVPAGASIAIFFILMCFVGLMEGMQIALFAVVNLPEDELNKTKIAATNCK
LTFAGNNFAAFLIGRQILVTVCMFVVAKITTLNIVPGEGENIFGVSDGLQNFFNTGLLGA
IITTIVASLAWRIVASSFALMFMSNPLIYLIIRLCLLLEKTGICSASWLLALTQKEVVRF
QPDEVYVGEVDDETTAAGDSDVRA
>CAMNT_0020097147_EsSIT_5B
TVTVVKYVYSLGLLIFSVVMVMAAIFSEQTKIASNLHSVAXFFIFWFLIVWLACIEGGQG
ALVGLQLVDKTKYAETHKKAYKCTTLAHKGDNMERFIVGRQFLVVLIVFVTNMCGATNGE
ATVLGLPATVNAVFLGSGLAMILTTLMLGQLTAQVVAASCMLDFINNYFMLFSTYVSLFI
EFSGLLHCVYLVQIFFSKITGKPVESNEPPRSALQSIFFWVRVLLSLAVLGFSFAVTLAA
LFQGKTAMWEGVPAGASIAIFFILMCFVGLMEGMQIALFAVVNLPEDELNKTKIAATNCK
LTFAGNNFAAFLIGRQILVTVCMFVVAKITTLNIVPGEGDNIFGVSDGLQNFFNTGLLGA
IITTIVASLAWRIVASSFALMFMSNPLIYLIIRLCLLLEKTGICSASWLLALTQKEVVRF
QPDEVYVGEVDDETTAAGDSDVRA
>CAMNT_0007494309_CcSIT_1B
TVTVIKYICSVALLIFCIAVVMSGIFTDQTLLAKDVHPLFAFILFWFLIIWLAVMEGGQG
SLVGLQRVDKERYADSHPRAFKNTVIAHKGNNMERFIIGRQFLVVLFIFFINMCGMPTEG
ASVFDFNDKVVVEVFLRNGVAMMFITIVIGQLASQVNAAVCMLDFINNYFMLMTTYISIG
IEFSGLFHAVYLVQFAFSKLSGEPIESKEPPRSGISKTIFWAKVVVSTAVLCFALAVTVE
ALLKGQGGMWDNISPAASILIFCALLCFIGLLEGTQIAAFELLKMPEKEVSQHGVASINC
KLLFSGRHFQAFLVGRQILVACLMFVVANIVTISIEEEEERIFGVGASFQTFLNTGLLGA
LVLTFVGSLAWRIVASSFPLAFMSNPIVYLIIRLCLLVEGTGICSAAFLLALIHKTIVNF
QPDEVYIGKLEKECTKPSRPDH
>ProtID_338018_PmSIT_1A
LESLKYFYSLALLVFCVVLVTGTIFTNQTASTANGFSSVAAFFVFWFLILWLAMMEGGQG
ALVGLQPIDRERYKESHPRTYKNTGVMANGNDPLERFIVGRQFLVVLVVFVSQLMSSAVP
DVELWGLSDYVKAVFLNSGVALMVVTIVLGQLLAQLNSAKCMLDFINNYFMLYFVTYFSL
FMEFSGLLHSVYLVQIVFSKIGGDDTKKADAEEEANEKKEPTRSVLQNLFFWGRVLLSLG
VLGFAFAVTLSALFQGQTTMWKGVPKAVSVVLFFVLMCFVGMMEGMQIAFFAVLNFPEEK
LAKYKTAERNCRLTFRGENLQSFLIGRQICVTMCTFIIARITTLDVDVGMDENIFGVSDG
LQTFFNTGLLGAVITTIVSSLAWRIVASSFPLAFLSNPLVNIIIRLCLLFEASGVCSSAW
ILARYHKMIAKYQPDEVYLENADRPASQAISTR
>ProtID_338018_PmSIT_1B
VTVLRFTYSLALFFFSVVLVMACIFTSQTRTIVGNDDWRYSLLVCVAFWFLIGWLAMVEG
SLACLMGLKSVEKFKYLLSHKTTHANTEIVHRGDNFERFIVGRQFLVVAIIFICTWLTEP
VIDASVLGLPDIVNKVFLSSHVALTLILIIAGQLTAEVNAANCMLDFVNNYFVLYFVTYL
SLAIEWSGLLHSIYLFQMFFSKISGKKMQSDEPDRSIIQQVFFWGRITCSFFILGFAFAV
TVVPLVYGEATLWKGLPDAASVAIILILMSLVGMMEGVQIALFGVSNISEEYLASRKMAY
ANYKLALSEQNLQAFLIGRQISVTCFFVLIARMSTLSVVVGVDDNVFGVSDGVQKFFNTG
VLGALLTTIMASLIWRLFASSFPVTFMSNPIIYMIIWLCLMVEASGICSACWVFGRWTKL
AVGYQPDPVYLEGAPKEGAKPVTRRDKD
>ProtID 338018 PsmSIT 1C
STVIRYIFSSALLCFGIAITMSLIFTRQTELSLKLHPAFAFALFWFLLVYLGTMEGGQGC
LVGLQGIETDRYKESHSVTFKNTKIAHGGNNMQRFIVGRQFLVVLVVFIINLCGSPVPDS
KVFKLPDSFAAIFVDSGVSLILITVILGQLTAQINAASCMLDFINSYFMLYFVTYVSMAI
EMSGLLHCVYLVQILFSKISGTAVQTNEPPRTPIQTIFFWGRAAISLAILAFAFAVTLAA
LFDGKTTSWESVPGAFSVIIFFVLMCIAGLMEGMQIALFAVVNLPKEELAEHKMAKASCQ
LAFSGNNLQAFLIGRQIFVTLCTFVIARLTTLDVKVGTDNNIFGVSDGAQTFFNTGLLGA
IITTVVGSLAWRVIAASFPVAFLSNPLVYLILRLCLMLEASGICSAAWLLALINKQIFGY
QPDEIYIGRARNSKEESVVDAETSSSGKN
