# Supplementary material for: A family of silicon transporter structural genes in a pennate diatom Synedra ulna subsp. danica (Kütz.) Skabitsch
Source: PLoS One. 2018 Aug 29;13(8):e0203161. doi: 10.1371/journal.pone.0203161 (PMC6114903; doi:10.1371/journal.pone.0203161)
Supplement: S3 File — Abbreviations Su ‒ Synedra ulna subsp. danica; Sa ‒ Synedra acus subsp. radians; Pd ‒ Pseudo-nitzschia delicatissima; Pa ‒ Pseudo-nitzschia arenysensis; Ns ‒ Nitzschia sp; Np ‒ Nitzschia punctata; Pp ‒ Pseudo-nitzschia pungens; Pau ‒ Pseudo-nitzschia australis; Cw ‒ Coscinodiscus wailesii; Ld ‒ Leptocylindrus danicus; Ch ‒ Corethron hystix; Mp ‒ Minutocellus polymorphus; Es ‒ Extubocellus spinifer; Ac ‒ Amphora coffeaeformis; Cc ‒ Chaetoceros cf.; Pm ‒ Pseudo-nitzschia multiseries. (FASTA) [file pone.0203161.s006.fasta]

>SuSIT1
------------------------------------------------------------
------------------------------------------------------------
------------------------------------------------------------
------------------------------------------------------------
--------------MGKEIEAFEAKDGMVIYDGQPSSNPYAHTTEGDEPAVNVPDETGKI
FPVGDNRGNPASYSATTSETKVLSEDAGKEVDAPRSVLGAALESFKYLYSTVLLILSLIV
VHAAMFTKQTTSAAEFGLHPAVSFLIFWFLIVWLAMMEGGQGALVGLQPVDKALYAESHP
RALLNTKLAHKGDNMERFIVG-RQYLVVLVITVINLMGSAVKGATVLGFPTIMNDIFLSN
-------------------GLAMILTTIMVGQLTAQVNAANCMLDFINNYFMLFTS-YVS
YTIEFSGLLHCVYLVQMIFSKITGKPIESNEPPRNAAQN---------------------
-----------------------------LFFWARVLMSVAILGFCLAVTLVALFDGKTG
MWDGVPPYVSVIILFVLMGVVGMMEGMQIALFAVVNMPEEELR-NSPIAHANCQLTFAGQ
NLQAFLIGRQIFVATCMFIVARIASPTYG-EDDANIFGVSDGFQSFLNSGLTGAVITTVI
GSLSWRIIASSFPLAFLSNPLIYIIIRVCLVLENVGICSGAWVLGRFNKLIAGYQPDEVY
LEG----VEKHTSEPVTRRDADIDRLLTVFKFIYSTCLLVLCLIIVHAAMFTK-----QT
TSAAEFGLHPAVSFLIFWFLIVWLAMMEGGQGALVGLQPVDKALYAESHPRALLNTKLAH
KGDNMERFIVGRQYLVVLVITVINLMG-------SAVKGATVLGFPTIMNDIFLSNGLAM
ILTTIMVGQLTAQVNAANCMLDFINNYFML-FTSYVSYTIEFSGLLHCVYLVQMIFSKIT
GKPIESN-EPPRNAAQNLFFWARVLMSVAILGFCLAVTLVALFDGKTGMWDGVPPYVSVI
ILFVLMGVVGMMEGMQIALFAVVNKPEEELRNSPIAHANCQLTFAGQNLQAFLIGRQIFV
ATCMFIVARIASPTYGE-DDANIFGVSDGFQSFLNSGLTGAVITTVIGSLSWRIIASSFP
LAFLSNPLIYIIIRICLILESIGICSGAWVLGRFNKLIAGYQPDNVYLE------GAEKH
TSAPVTKRDKDIDVAMTTVKYLYSTGLLVFSVIIVMAAMFSKQT-KISKD----------
----SHPAVAFFLFWFLIVWLAMMEGGQGCLIGLKPVDKNLYKDSHKITHVNCLLAHKGD
NMERFIVGRQFLVVLVITVINLCGSSE---KNAKVIGLND-TVTEIFLGSGVAMILTTII
LGQLTAQVNAANCMLDFINTYFMVMTT-YVSLGIEFSGLLHAVYLVQIIFSKITGKPIES
NE---PPRTALQNLFFWARVFMSLAILCFSLAVTIVALFDGKTSMYEGVPPYISVIAFFI
LMCVVGMMEGMQIALFAVINLPEEELKLYSMASKNCKLAFQGTNLQSFLVGRQIFVATCM
FIVARIASPTYNN-EDDNIFGVSNGFQSFLNTGLTGAIITTLIGSLAWRIVASSFPVAFL
SNPMIYFIIRICLLLDGVGLCSAAWLLALVHKQLVGFQIDEVYIGTPAERAAAGKAAEED
ELEVEA------------------------------------------------------
----------------------------------------
>SuSIT2
------------------------------------------------------------
------------------------------------------------------------
------------------------------------------------------------
------------------------------------------------------------
--------------MGKEIEAFEAKDGMVIYDGQPSSNPYAHTTEGDEPAVNVPDETGKI
FPVGDNRGNPASYSATTSETKVLSEDAGKEVDAPRSVLGAALESFKYLYSTVLLILSLIV
VHAAMFTKQTTSAAEFGLHPAVSFLIFWFLIVWLAMMEGGQGALVGLQPVDKALYAESHP
RALLNTKLAHKGDNMERFIVG-RQYLVVLVITVINLMGSAVKGATVLGFPTIMNDIFLSN
-------------------GLAMILTTIMVGQLTAQVNAANCMLDFINNYFMLFTS-YVS
YTIEFSGLLHCVYLVQMIFSKITGKPIESNEPPRNAAQN---------------------
-----------------------------LFFWARVLMSVAILGFCLAVTLVALFDGKTG
MWDGVPPYVSVIILFVLMGVVGMMEGMQIALFAVVNMPEEELR-NSPIAHANCQLTFAGQ
NLQAFLIGRQIFVATCMFIVARIASPTYG-EDDANIFGVSDGFQSFLNSGLTGAVITTVI
GSLSWRIIASSFPLAFLSNPLIYIIIRVCLVLENVGICSGAWVLGRFNKLIAGYQPDEVY
LEG----VEKHTSEPVTRRDADIDRLLTVFKFIYSTCLLVLCLIIVHAAMFTK-----QT
TSAAEFGLHPAVSFLIFWFLIVWLAMMEGGQGALVGLQPVDKALYAESHPRALLNTKLAH
KGDNMERFIVGRQYLVVLVITVINLMG-------SAVKGATVLGFPTIMNDIFLSNGLAM
ILTTIMVGQLTAQVNAANCMLDFINNYFML-FTSYVSYTIEFSGLLHCVYLVQMIFSKIT
GKPIESN-EPPRNAAQNLFFWARVLMSVAILGFCLAVTLVALFDGKTGMWDGVPPYVSVI
ILFVLMGVVGMMEGMQIALFAVVNKPEEELRNSPIAHANCQLTFAGQNLQAFLIGRQIFV
ATCMFIVARIASPTYGE-DDANIFGVSDGFQSFLNSGLTGAVITTVIGSLSWRIIASSFP
LAFLSNPLIYIIIRICLILESIGICSGAWVLGRFNKLIAGYQPDNVYLE------GAEKH
TSAPVTKRDKDIDVAMTTVKYLYSTGLLVFSVIIVMAAMFSKQT-KISKD----------
----SHPAVAFFLFWFLIVWLAMMEGGQGCLIGLKPVDKNLYKDSHKITHVNCLLAHKGD
NMERFIVGRQFLVVLVITVINLCGSSE---KNAKVIGLND-TVTEIFLGSGVAMILTTII
LGQLTAQVNAANCMLDFINTYFMVMTT-YVSLGIEFSGLLHAVYLVQIIFSKITGKPIES
NE---PPRTALQNLFFWARVFMSLAILCFSLAVTIVALFDGKTSMYEGVPPYISVIAFFI
LMCVVGMMEGMQIALFAVINLPEEELKLYSMASKNCKLAFQGTNLQSFLVGRQIFVATCM
FIVARIASPTYNN-EDDNIFGVSNGFQSFLNTGLTGAIITTLIGSLAWRIVASSFPVAFL
SNPMIYFIIRICLLLDGVGLCSAAWLLALVHKQLVGFQIDEVYIGTPAERAAAGKAAEED
ELEVEA------------------------------------------------------
----------------------------------------
>SuSIT3
------------------------------------------------------------
------------------------------------------------------------
------------------------------------------------------------
------------------------------------------------------------
--------------MGNEVEISATNN------------PYIHKTEDDEPATNVPDETGKV
FPTGDTQGNPSTYPDSGNGNKELVDEK-ENTEGPRSVLGAALESFKYLYSTVLLILSLII
VHAAMFTNQTTSGADFGLHPAFAFLIFWFLIIWLAMMEGGQGALVGLQPVDKALYAESHP
RALLNTKLAHNGDNMERFIVG-RQYLVVLVITVINLMGSAVKGATVLGFPQVMNDIFLGN
-------------------GLAMILTTIMVGQLTAQVNAANCMLDFINNYFMLFTS-YVS
YGIEFSGLLHCVYLVQMIFSKITGKPIESNEPPRNAAQN---------------------
-----------------------------LFFWARVIMSVAILCFCLAVTLVALFDGKTG
MWDGVPPYVSVIILFILMAVVGMMEGMQIALFAVVNMPEEELR-NSPIAYANCQLTFAGQ
NLQAFLIGRQIFVATCMFIVARIASPTYG-KDDANIFGISDGFQSFLNSGLTGAVITTVI
GSLAWRIIASSFPLAFLSNPLIYIIIRVCLVLENVGICSGAWVLGRFNKLIAGYQPDEVY
LEG----AERHTSEPVTRRDGDIDRLLTVFKFIYSTVLLVLCLIIVHAAMFTN-----QT
TSGADFGLHPAFAFLIFWFLIIWLAMMEGGQGALVGLQPVDKALYAESHPRALLNTKLAH
NGDNMERFIVGRQYLVVLVITVINLMG-------SAVKGATVLGFPQVMNDIFLGNGLAM
ILTTIMVGQLTAQVNAANCMLDFINNYFML-FTSYVSYGIEFSGLLHCVYLVQMIFSKIT
GKPIESN-EPPRNAAQNLFFWARVIMSVAILCFCLAVTLVALFDGKTGMWDGVPPYVSVI
ILFVLMAVVGMMEGMQIALFAVVNMPEEELRNSPIAYANCQLTFAGQNLQAFLIGRQIFV
ATCMFIVARIASPTYGK-DDANIFGISDGFQSFLNSGLTGAVITTVIGSLAWRIIASSFP
LAFLSNPLIYIIIRVCLFLESIGICSGAWVLGRFNKLIAGYQPDEVYLE------GAERH
TSAPVTKRDKDIDIAMTTVKYLYSTGLLVFSVVIVMSAMFTEQT-KIAND----------
----AHPAVAFFLFWFLIVWLAMMEGGQGCLIGLKPIDKNLYKDSHKVTYTNCMLAHKGD
NMERFIVGRQFLVVLVITVINLCGSSL---KNAKVLGLDD-TVTEIFLGSGVAMILTTII
LGQLTAQVNAANCMLDFINTYFMLFTS-YVSLGIEFSGLLHSVYLVQIVFSKITGKPIES
NE---PPRTAAQNLFFWARVLISLVILSFSLAVTLVALFDRKTSMYDGVPPYVSVIVFFV
LMCVVGMMEGMQIALFAVINLPEDELKNYSMASKNCSLAFQGTNLQSFLIGRQIFVATCM
FVVARIASPSYGS-DDSNIFGVSDGFQTFLNTGLTGAIITTLIGSLAWRIIASSFPVAFL
SNPLIYFIIRVCLLLDAIGLCSAAWLLALIHKQLVGFQIDEVYIGKPSDRAAAEKAVDEE
LAQE--------------------------------------------------------
----------------------------------------
>AQN32704_SaSIT-TRI
------------------------------------------------------------
------------------------------------------------------------
------------------------------------------------------------
------------------------------------------------------------
--------------MGNEVEISATNN------------PYIHKTEDDEPATNVPDETGKI
FPTGDTQGNPSTYPDSGNGNKELVDEK-ENVEAPRSVLGGALESFKYLYSTVLLILSLII
VHAAMFTNQSTSGADFGLHPAVSFLIFWFLIIWLAMMEGGQGALVGLQPVDKALYAESHP
RALLNTKLAHNGDNMERFIVG-RQYLVVLVITVINLMGSAVKGATVLGLPQVMNDIFLGN
-------------------GLAMILTTIMVGQLTAQVNAANCMLDFINNYFMLFTS-YVS
YGIEFSGLLHCVYLVQMIFSKITGKPIESNEPPRNAAQN---------------------
-----------------------------LFFWARVIMSVAILCFCLAVTLVALFDGKTG
MWDGVPPYVSVIILFILMAVVGMMEGMQIALFAVVNMPEEELR-NSPIAYANCQLTFAGQ
NLQAFLIGRQIFVATCMFIVARIASPTYG-KDDANIFGISDGFQSFLNSGLTGAVITTVI
GSLAWRIIASSFPLAFLSNPLIYIIIRVCLVLENVGICSGAWVLGRFNKLIAGYQPDEVY
LEG----AEKHTSEPVTRRDGDIDRLLTVFKFIYSSALLVLCLIIVHAAMFTT-----QT
TSGADFGLHPAVSFLIFWFLIIWLAMMEGGQGALVGLQPVDKALYAESHPRALLNTKLAH
NGDNMERFIVGRQYLVVLVITVINLMG-------SAVKGATVLGLPQVMNDIFLGNGLAM
ILTTIMVGQLTAQVNAANCMLDFINNYFML-FTSYVSYGIEFSGLLHCVYLVQMIFSKIT
GKPIESN-EPPRNAAQNLFFWARVIMSVAILCFCLAVTLVALFDGKTGMWDGVPPYVSVI
ILFILMAVVGMMEGMQIALFAVVNMPEEELRNSPIAYANCQLTFAGQNLQAFLIGRQIFV
ATCMFIVARIASPTYGK-DDANIFGISDGFQSFLNSGLTGAVITTVIGSLAWRIIASSFP
LAFLSNPLIYIIIRVCLVLESVGICSGAWVLGRFNKLIAGYQPDEVYLE------GAERH
TSAPVTKRDKDIDIAMTTVKYLYSTGLLVFSVVIVMSAMFTQQT-KIAND----------
----AHPAVAFFLFWFLIVWLAMMEGGQGCLIGLKPIDKSLYKDSHKVTYTNCMLAHKGD
NMERFIVGRQFLVVLVITVINLCGSSL---KNAKVLGLDD-TVTEIFLGSGVAMILTTII
LGQLTAQVNAANCMLDFINTYFMLMTT-YVSLGIEFSGLLHAVYLVQIVFSKITGKPIES
NE---PPRSAVQNLFFWARVFVSLVILSFSLAVTIVALFDRKTSMYDGVPPYVSVIVFFV
LMCVVGMMEGMQIALFAVINLPEDELKNYSMASKNCTLAFQGTNLQSFLIGRQIFVATCM
FVVARIASPSYGS-DDANIFGVSDGFQTFLNTGLTGAIITTLIGSLAWRIIASSFPVAFL
SNPLIYFIIRVCLLLDAIGLCSAAWLLALIHKQLVGFQIDEVYIGKPSERAAAEKAVDEE
LAQE--------------------------------------------------------
----------------------------------------
>AQN32705_SaSIT-TD
------------------------------------------------------------
------------------------------------------------------------
------------------------------------------------------------
------------------------------------------------------------
------------------------------------------------------------
------------------------------------------------------------
------------------------------------------------------------
------------------------------------------------------------
------------------------------------------------------------
------------------------------------------------------------
------------------------------------------------------------
------------------------------------------------------------
------------------------------------------------------------
------------------------------------------------------------
------------------------------------------------------------
------SLHPAVSFLIFWFLIIWLAMMEGGQGALVGLQPVDKALYAESHPRALLNTKLAH
NGDNMERFIVGRQYLVVLVITVINLMG-------SAVKGATVLGLPQVMNDIFLGNGLAM
ILTTIMVGQLTAQVNAANCMLDFINNYFML-FTSYVSYGIEFSGLLHCVYLVQMIFSKIT
GKPIESN-EPPRNAAQNLFFWARVIMSVAILCFCLAVTLVALFDGKTGMWDGVPPYVSVI
ILFILMAVVGMMEGMQIALFAVVNMPEEELRNSPIAYANCQLTFAGQNLQAFLIGRQIFV
ATCMFIVARIASPTYGK-DDANIFGISDGFQSFLNSGLTGAVITTVIGSLAWRIIASSFP
LAFLSNPLIYIIIRVCLVLESVGICSGAWVLGRFNKLIAGYQPDEVYLE------GAERH
TSAPVTKRDKDIDIAMTTVKYLYSTGLLVFSVVIVMSAMFTQQT-KIAND----------
----AHPAVAFFLFWFLIVWLAMMEGGQGCLIGLKPIDKSLYKDSHKVTYTNCMLAHKGD
NMERFIVGRQFLVVLVITVINLCGSSL---KNAKVLGLDD-TVTEIFLGSGVAMILTTII
LGQLTAQVNAANCMLDFINTYFMLMTT-YVSLGIEFSGLLHAVYLVQIVFSKITGKPIES
NE---PPRSAVQNLFFWARVFVSLVILSFSLAVTIVALFDRKTSMYDGVPPYVSVIVFFV
LMCVVGMMEGMQIALFAVINLPEDELKNYSMASKNCTLAFQGTNLQSFLIGRQIFVATCM
FVVARIASPSYGS-DDANIFGVSDGFQTFLNTGLTGAIITTLIGSLAWRIIASSFPVAFL
SNPLIYFIIRVCLLLDAIGLCSAAWLLALIHKQLVGFQIDEVYIGKPSERAAAEKAVDEE
LAQE--------------------------------------------------------
----------------------------------------
>CAMNT_0003586925_PdSIT1
----------------------------------------------------------IM
STDDDQRQNESLHGEEALEVSAEAYEQTLRMARESSNDSEPTVEIPRPTRFGAKDYSKSA
GRNSSGGSKDVFRHRSTPSAISVSDFLDENAVNPFELDLHSRSFASAADEKERDYYKPLP
VADQMGRFARLPSTFDNIDLNSQRMG-------------------------TILMHSDEE
SANLNIDLEAQNLVVIHKEREXSVVDX----ESETKPQDPAIDANEIPDSNEQHKNLP--
-SEKTKSRSVLTAGLESFKYLYSLALLIFCVIVVTGTIFTKQTTSTS-------------
---------------NGVPPIVAFLVFTFLIVWLATMEGGQGALVGLEPINKERYQESHP
VAYQTKGVAEGKNLD--RFIVGRQFLVVLVVFVSQLLSSSISDVQLWGLGDSAKSILLDS
-------------------GLALMVVTIVLGQLLAQLNAANCMLDFINNYFMLYFITYPS
LLVEFSGLLHSVYLVQMLFSKVGGGNSGSRTEAP---------LNIAQS-----------
-----------------------------IFFWARTLFSLAVLGFAFAVTLSALFQGQTT
MWGSVPNSVSVVLFFGLMCFVGMMEGMQIAFFAVLNYPEEQFENYGVAQKN-CKLTFRGE
NLQSFLIGRQICVTICTFIIARITTLDVEVGAGENIFGVSDGLQAFFNTGLLGAVITTIV
SSLAWRIIASSFPLAFLSNPFVNVIIRLCLLFEASGLCSSAWVLSRYTKILGRYQPDEVY
LE----NAEARSSEPNSTRDKDIDRFVMVVRFSYSLALFVFSVVVVMACIFTRQT-S--T
TIGKEEWFYPTLVFVAFWFLIAWLAMIEGSLGCLLGLNTVEVSNYENSHPRTFKNTGTVY
KGDNMQRFIVGRQFLVVVIVFISTWLM-------EPVLDVSVLGLPDVVNKIFLSSDLAL
VIILVIAGQLTAEVNAASCMLDFINNRFVLYFVTYLSLAIEYSGLLHSVYLVQILFAKIS
GQKINSN-EPQRSFVQQIFFWARVLASLSILCFAFAVTFLALVDGQANLWKSLPDGASVV
IILILISVVGMMEGVQIALFGVINLSDEVLESHKMAYANYKLTSSGQNLQAFLIGRQICV
TCFFVLIARMSTLNIVVGADENTFGVSDGVQKFFNSGVLGALLTTIMASLIWRLFASSFP
VAFMSNPIIYVIIWLCLVVEASGICSACWVFGRWTKLLFGYQPDPVYLE------SLPKE
GNKPITRRDKDIDVTSTVIRYTFSTALLCFGIIVTFSLIFTKQT-ELSSK----------
----MHPAIVFFLLCFLLLYLATMEGGQGCLVGLQGIEKDLYKDSHSVTLKNTEIAHRGN
SMQRFIVGRQFLVVLVVFIINLCAAPL---QGSAILGLPD-TITSVFVDSGVSLILVTVI
LGQLVAQVNAASCMLDFINNYFMLYFVTYVSMAIEMSGLLHCVYLVQILFSKMTGTVAQS
NE---PPLTCVQTMFFWGRAIFSLSALAFALAVTLDALFDGKTTAWESVPGVVSVIVFFV
LMCIAGLMEGMQIALFAVVNLPENELAERKMAKSTCRLAFSGNNLQAFLIGRQIFVTLCT
FVIARLTTLDVEVGVGENIFGVPDGLQTFFNTGLLGAIITTVVGSLAWRIIAASFPVAFL
SNPLVYLILRLCLVFEASGICSAAWLLALINKQMLGYQPDGVYIG-GAGDERE---ETAE
QQNEYFDEANRNE-----ALESSLGATQSQECNV--------------------------
----------------------------------------
>CAMNT_0003634791_PaSIT1
------------------------------------------------------------
------------------------------------------------------------
------------------------------------------------------------
------------------------------------------------------------
------------------------------------------------------------
------------------------------------------------------------
------------------------------------------------------------
------------------------------------------------------------
------------------------------------------------------------
------------------------------------------------------------
------------------------------------------------------------
------------------------------------------------------------
------------------------------------------------------------
------------------------------------------------------------
------------------------------------------------------------
-----------------------------SLGCLLGLNTVEAMEYENSHPHTYKNTGIAY
RGDNMQRFIVGRQFLVVA-------------------------------------SDLAL
IIILVIAGQLTAEVNAASCMLDFINNRFVLFFVTYLSLAIEYSGLLHSVYLVQVLFSKIS
GQKINSN-EQGRSIFQQIFFWGRVIVSLSILGFAFAITLLALIDGQDSLWKSLPDAASVA
IILILISVVGMMEGVQIALFSVINLSDESLQAHKIAYANYKLTSSGQNLQAFLIGRQICV
TCFFVLIARLSTLNIVVGEDENIFGVSDGVQKFFNTGVLGALLTTIMASLVWRLFASSFP
VTFMSNPLIYLIIWLCLAVEASGICSACWVFGRWTKLLFGYQVDLVYLE------NLPKE
GSKPITRRDKDIDVTSTVIRYIFSTALLCFGIVVTISLIFTKQT-ELSST----------
----MHPVIVFFILSFLLLYLATMEGGQGCLVGLQGVEKDLYKDSHNVSFKNTEVAHKGN
NMQRFIVGRQFLVVLVVFIINLCAAPL---QGSTILGLPD-TVASIFVDSGVSLILLTVI
VGQLVAQVNAASCMLDFINNYFMLYFVTYVSLAIERSGLLHC-YLVQVMFSKITGTVAQS
NE---PPLNCIQTIFFWARAVFSLAALAFAFAVTLEALFDGKTTAWESVPGVISVVVFFV
LMCIAGLMEGMQIALFAVVNLPENELTQHKMAKSTCQLAFSGNNLQAFLIGRQIFVTLCT
FVIARLTTLDVDVGVDENIFGVPDGLQTFFNTGLLGAIITTVVGSLAWRIIAASFPVAFL
SNPLVYLILRLCLILEASGVCSAAWLLALINKQMVGYQPDDVYIG-STRHEKQ---ETTD
QQNEYFDEANRNDEAGNDQLISSLDATQSQECHV--------------------------
----------------------------------------
>CAMNT_0003643257_PaSIT2
----------------------------------------------------------IM
STNDEQRQNEILNGEESLEVSADTFERMMGRASGNEETSELKVEIPKPSRFGTKGSSRSG
GRTSSRNSQDIFRHRSTPSAVSVSAFLDEDAVNPFELDLNSLSFASAADEKERDYYKPLP
VADQMGRFSRLPSTFENIELDSQRFG-------------------------TVLMDDDDL
NIDLEAQQLEIHKGREGSKSV-SVIEQGVAPSSTEMPQDSTVDDNIIHNNEEQQKNKNTS
SNNKTKSRSVLTAGLESFKYLYSIALLIFCVVVVTGTIFTKQTTSTS-------------
---------------NGVPPVVAFLIFCFLILWLATMEGGQGALVGLEPIDKERYEESHP
IASQTKAVAEGNNLN--RFIVGRQFLVVLVVFVSQLLSSSIHDVQLWGLGDSAKAILMDS
-------------------GLALMVVTIVLGQLLAQLNAANCMLDFINNYFMLYFVTYPS
LLVEFSGLLHSVYLVQMIFSKMGGGKKDSRKEAP---------MNALQS-----------
-----------------------------IFFWARTLFSLAVLGFAFAVTLSALFQGQTT
MWESVPNSVSVVLFFVLMCFVGMMEGMQIAFFAVLNYSEERFTNYGIAKKN-CKLTFRGE
NLQSFLIGRQICVTICTFLIARITTLDVEVGAGENIFGVSDGLQAFFNTGLLGAVITTIV
SSLAWRIIASSFPLAFLSNPLVNVIIRLCLLFEASGVCSSAWVLSRYTKILGRYQPDEVY
LE----NAEPRSSEPYSTRDKDIDRFVTVVRFSYSLALFVFSVVLVMACIFTRQT-S--T
TVGKDEWFYPTFVFVAFWFLISWLAMIEGSLGCLLGLNTVEAMEYENSHPHTYKNTGIAY
RGDNMQRFIVGRQFLVVAIIFICTWLM-------EPEFDVSVLGLPDIVNKIFLSSDLAL
IIILVIAGQLTAEVNAASCMLDFINNRFVLFFVTYLSLAIEYSGLLHSVYLVQVLFSKIS
GQKINSN-EQGRSIFQQIFFWGRVIVSLSILGFAFAITLLALIDGQDSLWKSLPDAASVA
IILILISVVGMMEGVQIALFSVINLSDESLQAHKIAYANYKLTSSGQNLQAFLIGRQICV
TCFFVLIARLSTLNIVVGEDENIFGVSDGVQKFFNTGVLGALLTTIMASLVWRLFASSFP
VTFMSNPLIYLIIWLCLAVEASGICSACWVFGRWTKLLFGYQVDLVYLE------NLPKE
GSKPITRRDKDIDVTSTVIRYIFSTALLCFGIVVTISLIFTKQT-ELSST----------
----MHPVIVFFILSFLLLYLATMEGGQGCLVGLQGVEKDLYKDSHNVSFKNTEVAHKGN
NMQRFIVGRQFLVVLVVFIINLCAAPL---QGSTILGLPD-TVASIFVDSGVSLILLTVI
VGQLVAQVNAASCMLDFINNYFMLYFVTYVSLAIERSGLLHCVYLVQVMFSKITGTVAQS
NE---PPLNCIQTIFFWARAVFSLAALAFAFAVTLEALFDGKTTAWESVPGVISVVVFFV
LMCIAGLMEGMQIALFAVVNLPENELTQHKMAKSTCQLAFSGNNLQAFLIGRQIFVTLCT
FVIARLTTLDVDVGVDENIFGVPDGLQTFFNTGLLGAIITTVVGSLAWRIIAASFPVAFL
SNPLVYLILRLCLILEASGVCSAAWLLALINKQMVGYQPDDVYIG-STRHEKQ---ETTD
QQNEYFDEANRNDEAGNDQLISSLDATQSQECHV--------------------------
----------------------------------------
>CAMNT_0003611921_PaSIT3
------------------------------------------------------------
------------------------------------------------------------
------------------------------------------------------------
------------------------------------------------------------
------------------------------------------------------------
------------------------------------------------------------
------------------------------------------------------------
------------------------------------------------------------
------------------------------------------------------------
------------------------------------------------------------
------------------------------------------------------------
------------------------------------------------------------
------------------------------------------------------------
------------------------------------------------------------
------------------------------------------------------------
------------------------RRWNTRIHTLTHTRILVLRTEETTCSDLLSDVNSWX
AIIFICTWLMEPEFDVSVLG------------------------LPDIVNKIFLSSDLAL
IIILVIAGQLTAEVNAASCMLDFINNRFVLFFVTYLSLAIEYSGLLHSVYLVQVLFSKIS
GQKINSN-EQGRSIFQQIFFWGRVIVSLSILGFAFAITLLALIDGQDSLWKSLPDAASVA
IILILISVVGMMEGVQIALFSVINLSDESLQAHKIAYANYKLTSSGQNLQAFLIGRQICV
TCFFVLIARLSTLNIVVGEDENIFGVSDGVQKFFNTGVLGALLTTIMASLVWRLFASSFP
VTFMSNPLIYLIIWLCLAVEASGICSACWVFGRWTKLLFGYQVDLVYLE------NLPKE
GSKPITRRDKDIDVTSTVIRYIFSTALLCFGIVVTISLIFTKQT-ELSST----------
----MHPVIVFFILSFLLLYLATMEGGQGCLVGLQGVEKDLYKDSHNVSFKNTEVAHKGN
NMQRFIVGRQFLVVLVVFIINLCAAPL---QGSTILGLPD-TVASIFVDSGVSLILLTVI
VGQLVAQVNAASCMLDFINNYFMLYFVTYVSLAIERSGLLHCVYLVQVMFSKITGTVAQS
NE---PPLNCIQTIFFWARAVFSLAALAFAFAVTLEALFDGKTTAWESVPGVISVVVFFV
LMCIAGLMEGMQIALFAVVNLPENELTQHKMAKSTCQLAFSGNNLQAFLIGRQIFVTLCT
FVIARLTTLDVDVGVDENIFGVPDGLQTFFNTGLLGAIITTVVGSLAWRIIAASFPVAFL
SNPLVYLILRLCLILEASGVCSAAWLLALINKQMVGYQPDDVYIG-STRHEKQ---ETTD
QQNEYFDEANRNDEAGNDQLISSLDATQSQECHV--------------------------
----------------------------------------
>CAMNT_0013183067_AsSIT
------------------------------------------------------------
------------------------------------------------------------
------------------------------------------------------------
------------------------------------------------------------
------------------------------------------------------------
------------------------------------------------------------
------------------------------------------------------------
------------------------------------------------------------
------------------------------------------------------------
------------------------------------------------------------
------------------------------------------------------------
------------------------------------------------------------
------------------------------------------------------------
------------------------------------------------------------
------------------------------------------------------------
------------------------------------------------------------
------------------------------------------------------------
------------------------------------------------------------
------------------------------------------------------------
-----------------------------------------------GHAGFLQ------
YWSSWSLDKITSCTVAPGES-TIFGVSEGLQAFFNTGLLGALITTIVGSLMWRIVASSFS
LAFLSNPLIYLIIRLCLVLEGSGLCSAAWVTARFQKKMMGYQPDPVYLE------GAPRH
TSAPTNSREKDIDITVTLVKYMYSMALLVFCITVVMSCIFSNQT-KLSSS----------
----APSAVAFVLFWFLLLWLAMIEGGQGALVGLQPLDKNLYEDSHPIAHKCTVIAHKGD
NMERFIVGRQFLVVLIVFVTNMSGAAL---PGTTVLGLPS-ILNSIFIGSGVAMMLTTII
VGQLTAQVNAANCMLDFINVYFMLFST-YVSLGIEFSGLLHSVYLVQYLFAMITGEPVKT
KE---EPRSAGANAFFWARVLISCAALGFALAVTLAALFQGKTTMWAGVPSWVSVIVFFG
LMCFVGMMEGMQIAMFAVVKMPKEELESSPVAKANCELTFAGQNFQAFLIGRQICVTCCM
FVVARITSLNVAAGEAT-IFGVSSGLQNFFNTGLLGALITTIIGSLAWRIIASSFPLAFM
ANPLIYVIIRLCLILEATGICSAAWLLALLHKVVANFQVDEVYVGEPEEQGKKIAAG---
--------------AGAEGAEIEA------------------------------------
----------------------------------------
>CAMNT_0000338793_NsSIT1
VGAGVGAGGGRNNRNRKNSSSGSSNISSSKNIQNKCLQLQKQNFHHRRSYSLGNTPASLA
NQTNNNNNNGRTESSGSSFGAAFFADISIGNNGNNNNNNSSSGGGGGDGPDGSNGKGGFF
SIVPMNPFEAGNALHDDTAASVGDDASLVLKTISVPDALSGHDLTTSLPDLIIAFRNFDD
NNNNNDINIDDDLNDNNDLSLSSMKSPGGITEVSAGQHDDNKAADRLERFESPQKEDEKE
QETTHRSVDSTTVSDIEEGNRSSGTAXKNSKVTFDVSPETXNDDNGDDARGVSGSTXGSG
SERKQVSRSVLTAGIESFKYLYSTALLIFCVVLVMGAIFTQQTTLTAPTTTTTTXTNTNS
TDTENTESLSEABEXXGFPXIGAFFIFWFLIIWLAFLEGGQGALVGLQPIDRKSYKDSHP
RSYKNTR--LVHGKVLDRFIVGRQFLVVLVVFVVQLMSSAVSDIQLRGLSTQVTEIFLSS
-------------------GLALIVVTIVLGQLTAQLNAANCMLDFINNYFMLYFVSYLA
LAIEFSGLLHSVYLVQWIFEKITKNNKTKPRTDDEKLKSSVDLRKEEIANLTSPSSDEEV
GVTLTVGPQEEASSDDVSVETAKMSQCQVFFFGLRVVMSLAILGFAFSVTLAALFQGKTT
MWEGVPAAASVAIFFLLMVVVGLMEGAQIALFSVVNVSQEKLADEHLVAYRNCDLAFRDD
NLPAFLIGRQICVTICTFVIARITTLDVEDGGNI--FGVSDGMQAFFNTGLLGAVITTIV
ASLAWRIVANAFPIXFLSNPLITPMIRLCLLLEASGICSSAWVSARLQRQLVRYQPDDSY
FSKE--STEGSRTETLSNRDRDIDRFVNVSKYTISLALLVFSVILLSCSIFTQQTNVTSA
SEMGGKELPPVAAFILLIVLIFWLNFLEGAQGSIIGLQNVDKMKYADSHPRTFRSINVSQ
RGDNLQRFIVGRQFLVLTVIFLSQWIT-------SPLSGVSVLGLPTIVNEIFLSSGLAL
MLTVIMVGQLAGEVNAATCMLDFINNYFTEYVVIYLSILVEQTGLLHSVYLFQIXFSKIA
GQPIKSK-EQERNARQKIFFWLRVFLSLVALAFALAVTLDGLLRQKTTIWVDIPAAAAVV
IFFVLIIFVGLLEGLQLAIFSVTG-NEEELVTRRMAYANYALTFS--DLQSVLIGRQILV
TISFFVIARITTLNVNIGLDDNIFGVSNAAQGFFNTGMLAALISTILASLTWRLIASSFP
VLFMANPFINLIIRFCRVVNDSGLCCASWMLGRWTKLAIGFQPDEVYLD------GAKRE
GTEPITRRDKDIDVTVSLIKYILSTGLLVFAVAVTASLIITQQT-ELSEN----------
----THPAFALILLIFLLGWLGMMEGGQGCLVGIQGIPPRLYASSHPKTFKNAIIAHRGN
NMARFIIGRQFLVVLVVFIINFCGSPM---DGSSVFGLPD-VANAIFVNSNLSLILITVI
IGQLMAQVNAASCMLDFINSYFMLYCVTYVSLAIEWSGLLHSVYLIQILFVKLSGAQDES
KE---TPRTKVQAAFFWARVVLSLAILAFSLSVTLTALVDGKTTAWEGVPGGVSIVIFFV
LMMLAGLLEGMQISLFAVVHLSQEELGQSKLAKAVCQLTFKGNNLSRFLIGRQILVTLCT
FVIAQITTLNVVVADGDNIFGVPDGLQEFFNTGLLGAIITTVIGSLIWRVIAASFPIAFI
GNPVIYVLLRLCLLLQATGVCASALLLALVNKQFAGFQPDEKYIGRKEDWDTN-------
VSDDKISVADGTKAG-------AVGEKDRKKASD--------------------------
----------------------------------------
>CAMNT_0000357545_NsSIT2
------------------------------------------------------------
------------------------------------------------------------
------------------------------------------------------------
------------------------------------------------------------
------------------------------------------------------------
------------------------------------------------------------
------------------------------------------------------------
------------------------------------------------------------
------------------------------------------------------------
------------------------------------------------------------
------------------------------------------------------------
------------------------------------------------------------
------------------------------------------------------------
ASLAWRIVANAFPIAFLSNPLITPMIRLCLLLEASGICSSAWVSARLQRQLVRYQPDDSY
FSKE--STEGSRTETLSNRDRDIDRFVNVSKYTISLALLVFSVILLSCSIFTQQTNVTSA
SEMGGKELPPVAAFILLIVLIFWLNFLEGAQGSIIGLQNVDKMKYADSHPRTFRSINVSQ
RGDNLQRFIVGRQFLVLTVIFLSQWIT-------SPLSGVSVLGLPTIVNEIFLSSGLAL
MLTVIMVGQLAGEVNAATCMLDFINNYFTEYVVIYLSILVEQTGLLHSVYLFQIVFSKIA
GQPIKSK-EQERNARQKIFFWLRVFLSLVALAFALAVTLDGLLRQKTTIWVDIPAAAAVV
IFFVLIIFVGLLEGLQLAIFSVTG-NEEELVTRRMAYANYALTFS--DLQSVLIGRQILV
TISFFVIARITTLNVNMGLDDNIFEVSNAAQGFFNTGMLAALISTILASLTWRLIASSFP
VLFMANPFINLIIRFCRVVNDSGLCCASWMLGRWTKLAIGFQPDEVYLD------GAKRE
GTEPITRRDKDIDVTVSLIKYIFSTGLLVFAVAVTSSLIITQQT-ELSEN----------
----THPAFALILLIFLLGWLGMMEGGQGCLVGIQGIPPRLYASSHPKTFKNAIIAHRGN
NMTRFIIGRQFLVVLVVFIINFCGSPM---DGSSVFGLPD-VANAIFVNSNLSLILITVI
IGQLMAQVNAASCMLDFINSYFMLYCVTYVSLAIEWSGLLHSVYLIQILFVKLSGAQDES
KE---TPRTKVQAAFFWARVVLSLAILAFALSVTLTALVDGKTTAWEGVPGGVSIVLFFV
LMILAGLLEGMQISLFAVVHLSQEELGKSKLAKAVCQLTFSGNNLSRFLIGRQILVTLCT
FVIAQITTLNVVVADGDNIFGVPDGLQEFFNTGLLGAIITTIIGSLIWRVIAASFPIAFI
GNPVIYVLLRLCLLLQATGVCASALLLALVNKQIAGFQPDEKYIGRKEDWETN-------
VSDDKINVPDGTKAG-------AVGEKDRKKXSD--------------------------
----------------------------------------
>CAMNT_0000407451_NsSIT3
------------------------------------------------------------
------------------------------------------------------------
------------------------------------------------------------
------------------------------------------------------------
------------------------------------------------------------
------------------------------------------------------------
------------------------------------------------------------
------------------------------------------------------------
------------------------------------------------------------
------------------------------------------------------------
------------------------------------------------------------
------------------------------------------------------------
------------------------------------------------------------
-----------------------------LLLEASGICSSAWVTAFKLRQIVRYQADDSY
LSKE--RTEGFRSETLSNRDRDIDRFVNVSKYTISLALLVFSVILLSCSIFTQQTNVTSA
SETGGKEFPPVAVFILLIVLIIWLNFLEGAQGSIIGLQNMDKMKYAESHPRTFRSITVSQ
RGDNLQRFIVGRQFLVLTVIFLSQWIT-------SPLSGVSVLGLPTIVNEIFLSSGLAL
MLTVIMVGQLAGEVNAATCMLDFINNYFTEYVVIYLSILVEQTGLLHSVYLFQIXFSKIA
GQPIKSK-EQERNARQKIFFWLRVFLSLVALAFALAVTLDGLLRQKTTIWVDIPAAAAVV
IFFVLIIFVGLLEGLQLAIFSVTG-NEEELVTRRMAYANYALTFS--DLQSVLIGRQILV
TISFFVIARITTLNVNMGLDDNIFEVSNAAQGFFNTGMLAALISTILASLTWRLIASSFP
VLFMANPFINLIIRFCRVVNDSGLCCASWMLGRWTKLAIGFQPDEVYLD------GAKRE
GTEPITRRDKDIDVTVSLIKYIXSTGLLVFAVAVTXSLIITQQT-ELSEN----------
----THPAFALILLIFLLGWLGMMEGGQGCLVGIQGIPPRLYASSHPKTFKNAIIAHRGN
NMARFIIGRQFLVVLVVFIINFCGSPM---DGSSVFGLPD-VANAIFXNSNLSLILITVI
IGQLMAQVNAASCMLDFINSYFMLYCVTYVSLAIEWSGLLHSVYLIQILFVKLSGAQDES
KE---TPRTKVQAAFFWARVVLSLAILAFXLSVTLTALVDGKTTAWEGVPGGVS-IVFFV
LMXLAGLLEGMQISLFAVVHLSQEELGKSKLAKAVCQLTFSGNNLSRFLIGRQILVTLCT
FVIAQITTLNVVVADGDNIFGVPDGLQEFFNTGLLGAIITTXIGSLIWRVIAASFPIAFI
GNPVIYVLLRLCLLLQATGVCASALLLALVNKQFAGFQPDEKYIGRKEDWDTN-------
VSDDKISVADGTKAG-------AVGEKDRK------------------------------
----------------------------------------
>CAMNT_0000401257_NsSIT4
------------------------------------------------------------
------------------------------------------------------------
------------------------------------------------------------
------------------------------------------------------------
------------------------------------------------------------
------------------------------------------------------------
------------------------------------------------------------
------------------------------------------------------------
------------------------------------------------------------
------------------------------------------------------------
------------------------------------------------------------
------------------------------------------------------------
------------------------------------------------------------
-----------------------------LLLEASGICSSAWVTAFKLRQIVRYQADDSY
LSKE--RTEGFRSETLSNRDRDIDRFVNVSKYTISLALLVFSVILLSCSIFTQQTNVTSA
SETGGKEFPPVAVFILLIVLIIWLNFLEGAQGSIIGLQNMDKMKYAESHPRTFRSITVSQ
RGDNLQRFIVGRQFLVLTVIFLSQWIT-------SPLSGVSVLGLPTIVNEIFLSSGLAL
MLTVIMVGQLAGEVNAATCMLDFINNYFTEYVVIYLSILVEQTGLLHSVYLFQILFSKIA
GQPIKSK-EQERNARQKIFFWLRVFLSLVALAFALAVTLDGLLRQKTTIWVDIPAAAAVV
IFFVLIIFVGLLEGLQLAIFSVTG-NEEELVTRRMAYANYALTFS--DLQSVLIGRQILV
TISFFVIARITTLNVNMGLDDNIFEVSNAAQGFFNTGMLAALISTILASLTWRLIASSFP
VLFMANPFINLIIRFCRVVNDSGLCCASWMLGRWTKLAIGFQPDEVYLD------GAKRE
GTEPITRRDKDIDVTVSLIKYILSTGLLVFAVAVTASLIITQQT-ELSEN----------
----THPAFALILLIFLLGWLGMMEGGQGCLVGIQGIPPRLYASSHPKTFKNAIIAHRGN
NMTRFIIGRQFLVVLVVFIINLCGSPM---DGSSVFGLPD-VANAIFINSNLSLILITVI
IGQLMAQVNAASCMLDFINSYFMLYCVTYVSLAIEWSGLLHSVYLIQILFVKLSGAQDES
KE---TPRTKVQAAFFWARVVLSLAILAFSLSVTLTALVDGKTTAWEGVPGGVSIVIFFV
LMMLAGLLEGMQISLFAVVHLSQEELGQSKLAKAVCQLTFKGNNLSRFLIGRQILVTLCT
FVIAQITTLNVVVADGDNIFGVPDGLQEFFNTGLLGAIITTVIGSLIWRVIAASFPIAFI
GNPVIYVLLRLCLLLQATGVCASALLLALVNKQFAGFQPDEKYIGRKEDWDTN-------
VSDDKISVADGTKAG-------AVGEKDRK------------------------------
----------------------------------------
>CAMNT_0020538803_NpSIT1
------------------------------------------------------------
------------------------------------------------------------
------------------------------------------------------------
------------------------------------------------------------
------------------------------------------------------------
------------------------------------------------------------
------------------------------------------------------HGTIHR
G-KTILSCTSCLCVPAHVIGHSXNSIVGSKQRDDRDLSKLWDSAHGGDDCFGTKEIFLNS
-------------------GVALMVVTIVLGQLTAQLNAANCMLDFINNYFMLYFVAYLS
LLIEFSGLLHSVYLVQMIFAKVAGQPTESDENP----------RTLLQR-----------
-----------------------------IFFWLRILFSLAVLGFAFAVTISALFQGKTT
MWSSVPEPVSVVLFFLLMCFVGMLEGMQIALFAVVNIPSEELEKHSMAAYNNCQLTFRDE
NLQSFLIGRQICVTICTFVIARITTLDVEIGVDDNIFGVSDGLQSFFNTGLLGAVITTIV
SSLAWRIIGSSFPIAFLSNPLIGLIIRLCLLLEASGVCSSAWVLARYHKPLVGYQPDEVY
LEG----LDPHSAEPVTNRDKDIDRFVTVVRFSYSLALLLFCVVLVMACMLT------QQ
TKVTEGGLHPAIAVVIFWLLIVFLAMAEGGQGCLVGLSHVNPHKYTESHPRTWKNMTVVH
SGDNMQRFIIGRQFLVMVVVFLSQYLT-------EPTSDLSVFGLPKFVLNFFLTSGLAL
ILTTIILGQLTAQVNAATCMLDFINNYFMLYFVTYLSLAIEFSGVLHSVYFFQFLFAKIS
GRTVNEN-ETPRQGVSRIFFIARILASLAILGYSLAVTLAGLVDGETTMWAGVPNAVAVV
VFFVLLVLVGVMEGIQTALFAIVNLPEDELQPHRVAYRNFRLIFTGQNFQAFLIGRQIVV
TFFFFIVARIAILNVEIGVDDNIFGVSDGVQRFFNTGLLGALVTTILASLVWRVVASSFP
VAFMSNPVIYLIIRLCLIIDASGICSACWIFARWNKLLAGYQTDDVYLE------DTKRQ
GRAPVTRRDKDIDVTITVIKYIFSSALLGFGIAVTMSLIFTEQT-QLASK----------
----SHSAVAFVLIWFLLIWLAFMEGGQGALVGLQGIDTNVYKDSHCVTLKSVQIAHKGD
NMQRFIVGRQFLVVLVVFLTNLCGFPL---PGSQILNLPD-TVAAIFVDSGVSLILMTVI
LGQLTAQVNAATCMLDFINNYFMLYFVTYVSMAMEFSGLLHSVYLVQYLFSKLTGVRVHS
KE---PPRSLVSGLFFWGRTLLSLAVLSFAFAVTLVALFDGKTTSWDSIPDAVSVIVFFV
LMAVSGMMEGMQIALFAVVNLPEKELAQYKIAKANCELTFSGNNLQAFLIGRQICVTLCT
FVIARITTLDVKVGMGENIFGVSDGLQTFFNTGLLGAIITTIVGSLAWRIVAASFPVAFL
SNPLIYIILRLCLLVEASGLCSAAWLLALINRVVVGFQPDDEYIRNYQQQAADLAGETVC
PPPEETTYEQKAEEMASPEVAVPEPQVENEILTV--------------------------
----------------------------------------
>CAMNT_0020559879_NpSIT2
-----------------------------------------------TKSSQYTNSHHHR
DAAARRGNGRRKRGGGSRIERGGEEVEVTFDTYQNHVEQDGNIQNDESEGPPPESTTIPP
KLPIKAHIRRCSRGKSGSSLEEFASSRQDAFDGDLNPFEVLQAEDDAAASVGDDGYKPIP
VPDELGHATQIPP------------------------------------TLLLPIEAAMV
VPVHDENGLQLQSHLFDSEKTHTSAPPLPLQKEFSAGSERKSSNATAADAAVSGSSGRAV
SSSKESPRSVITAGIESFKYLYSLALLIFCVILVMGAIFTKQTTSTS-------------
---------------NGFSTVGAFFIFWFLILWLAMMEGGQGATVGLKPIDRNLYKESHP
R-SFKVCSLAHKGDNMERFIVGRQFLVVLVVFVSQLMSSAIPEIQLWGLNKETTEIFLNS
GIALMVVTIVLGLEIFLNSGVALMVVTIVLGQLTAQLNAANCMLDFINNYFMLYFVAYLS
LLIEFSGLLHSVYLVQMIFAKVAGQPTESDENP----------RTLLQR-----------
-----------------------------IFFWLRILFSLAVLGFAFAVTISALFQGKTT
MWSSVPEPVSVVLFFLLMCFVGMLEGMQIALFAVVNIPSEELEKHSMAAYNNCQLTFRDE
NLQSFLIGRQICVTICTFVIARITTLDVEIGVDDNIFGVSDGLQSFFNTGLLGAVITTIV
SSLAWRIIGSSFPIAFLSNPLIGLIIRLCLLLEASGVCSSAWVLARYHKPLVGYQPDEVY
LEG----LDPHSAEPVTNRDKDIDRFVTVVRFSYSLALLLFCVVLVMACMLT------QQ
TKVTEGGLHPAIAVVIFWLLIVFLAMAEGGQGCLVGLSHVNPHKYTESHPRTWKNMTVVH
SGDNMQRFIIGRQFLVMVVVFLSQYLT-------EPTSDLSVFGLPKFVLNFFLTSGLAL
ILTTIILGQLTAQVNAATCMLDFINNYFMLYFVTYLSLAIEFSGVLHSVYFFQFLFAKIS
GRTVNEN-ETPRQGVSRIFFIARILASLAILGYSLAVTLAGLVDGETTMWAGVPNAVAVV
VFFVLLVLVGVMEGIQTALFAIVNLPEDELQPHRVAYRNFRLIFTGQNFQAFLIGRQIVV
TFFFFIVARIAILNVEIGVDDNIFGVSDGVQRFFNTGLLGALVTTILASLVWRVVASSFP
VAFMSNPVIYLIIRLCLIIDASGICSACWIFARWNKLLAGYQTDDVYLE------DTKRQ
GRAPVTRRDKDIDVTITVIKYIFSSALLGFGIAVTMSLIFTEQT-QLASK----------
----SHSAVAFVLIWFLLIWLAFMEGGQGALVGLQGIDTNVYKDSHCVTLKSVQIAHKGD
NMQRFIVGRQFLVVLVVFLTNLCGFPL---PGSQILNLPD-TVAAIFVDSGVSLILMTVI
LGQLTAQVNAATCMLDFINNYFMLYFVTYVSMAMEFSGLLHSVYLVQYLFSKLTGVRVHS
KE---PPRSLVSGLFFWGRTLLSLAVLSFAFAVTLVALFDGKTTSWDSIPDAVSVIVFFV
LMAVSGMMEGMQIALFAVVNLPEKELAQYKIAKANCELTFSGNNLQAFLIGRQICVTLCT
FVIARITTLDVKVGMGENIFGVSDGLQTFFNTGLLGAIITTIVGSLAWRIVAASFPVAFL
SNPLIYIILRLCLLVEASGLCSAAWLLALINRVVVGFQPDDEYIRNYQQQAADLAGETVC
PPPEETTYEQKAEEMASPEVAVPEPQVENEILTV--------------------------
----------------------------------------
>CAMNT_0020551901_NpSIT3
---------------------------------------------------ILRNRHSTQ
TPIT---IEMPRPEGEMDEERGGEEVEVTFDTYQNHVEQDGNIQNDESEGPPPESTTIPP
KLPIKAHIRRCSRGKSGSSLEEFASSRQDAFDGDLNPFEVLQAEDDAAASVGDDGYKPIP
VPDELGHATQIPP------------------------------------TLLLPIEAAMV
VPVHDENGLQLQSHLFDSEKTHTSAPPLPLQKEFSAGSERKSSNATAADAAVSGSSGRAV
SSSKESPRSVITAGIESFKYLYSLALLIFCVILVMGAIFTKQTTSTS-------------
---------------NGFSTVGAFFIFWFLILWLAMMEGGQGATVGLKPIDRNLYKESHP
R-SFKVCSLAHKGDNMERFIVGRQFLVVLVVFVSQLMSSAIPEIQLWGLNKETTEIFLNS
-------------------GIALMVVTIVLGQLTAQLNAANCMLDFINNYFMLYFVAYLS
LLIEFSGLLHSVYLVQMIFAKVAGQPTESDENP----------RTLLQR-----------
-----------------------------IFFWLRILFSLAVLGFAFAVTISALFQGKTT
MWSSVPEPVSVVLFFLLMCFVGMLEGMQIALFAVVNIPSEELEKHSMAAYNNCQLTFRDE
NLQSFLIGRQICVTICTFVIARITTLDVEIGVDDNIFGVSDGLQSFFNTGLLGAVITTIV
SSLAWRIIGSSFPIAFLSNPLIGLIIRLCLLLEASGVCSSAWVLARYHKPLVGYQPDEVY
LEG----LDPHSAEPVTNRDKDIDRFVTVVRFSYSLALLLFCVVLVMACMLT------QQ
TKVTEGGLHPAIAVVIFWLLIVFLAMAEGGQGCLVGLSHVNPHKYTESHPRTWKNMTVVH
SGDNMQRFIIGRQFLVMVVVFLSQYLT-------EPTSDLSVFGLPKFVLNFFLTSGLAL
ILTTIILGQLTAQVNAATCMLDFINNYFMLYFVTYLSLAIEFSGVLHSVYFFQFLFAKIS
GRTVNEN-ETPRQGVSRIFFIARILASLAILGYSLAVTLAGLVDGETTMWAGVPNAVAVV
VFFVLLVLVGVMEGIQTALFAIVNLPEDELQPHRVAYRNFRLIFTGQNFQAFLIGRQIVV
TFFFFIVARIAILNVEIGVDDNIFGVSDGVQRFFNTGLLGALVTTILASLVWRVVASSFP
VAFMSNPVIYLIIRLCLIIDASGICSACWIFARWNKLLAGYQTDDVYLE------DTKRQ
GRAPVTRRDKDIDVTITVIKYIFSSALLGFGIAVTMSLIFTEQT-QLASK----------
----SHSAVAFVLIWFLLIWLAFMEGGQGALVGLQGIDTNVYKDSHCVTLKSVQIAHKGD
NMQRFIVGRQFLVVLVVFLTNLCGFPL---PGSXILNLPD-TVAAIFVDSGVSLILMTVI
LGQLTAQVNAATCMLDFINNYFMLYFVTYVSMAMEFSGLLHSVYLVQYLFSKLTGVRVHS
KE---PPRSLVSGLFFWGRTLLSLAVLSFAFAVTLVALFDGKTTSWDSIPDAVSVIVFFV
LMAVSGMMEGMQIALFAVVNLPEKELAQYKIAKANCELTFSGNNLQAFLIGRQICVTLCT
FVIARITTLDVKVGMGENIFGVSDGLQTFFNTGLLGAIITTIVGSLAWRIVAASFPVAFL
SNPLIYIILRLCLLVEASGLCSAAWLLALINRVVVGFQPDDEYIRNYQQQAADLAGETVC
PPPEETTYEQKAEEMASPEVAVPEPQVENEILTV--------------------------
----------------------------------------
>CAMNT_0020487687_NpSIT4
---------------------------------------------------ILRNRHSTQ
TPIT---IEMPRPEGEMDEERGGEEVEVTFDTYQNHVEQDGNIQNDESEGPPPESTTIPP
KLPIKXHIRRCSRGKSGSSLEEFASSRQDAFDGDLNPFEVLQAEDDAAASVGDDGYKPIP
VPDELGHATQIPP------------------------------------TLLLPIEAAMV
VPVHDENGLQLQSHLFDSEKTHTSAPPLPLQKEFSAGSERKSSNATAADAAVSGSSGRAV
SSSKESPRSVITAGIESFKYLYSLALLIFCVILVMGAIFTKQTTSTS-------------
---------------NGFSTVGAFFIFWFLILWLAMMEGGQGATVGLKPIDRNLYKESHP
R-SFKVCSLAHKGDNMERFIVGRQFLVVLVVFVSQLMSSAIPEIQLWGLNKETTEIFLNS
-------------------GXALMVVTIVLGQLTAQLNAANCMLDFINNYFMLYFVAYLS
LLIEFSGLLHSVYLVQMIFAKVAGQPTESDENP----------RTLLQX-----------
-----------------------------IFFWLRILFSLAVLGFAFAVTISALFQGKTT
MWSSVPEPVSVVLFFLLMCFVGMLEGMQIALFAVVNIPSEELEKHSMAAYNNCQLTFRDE
NLQSFLIGRQICVTICTFVIARITTLDVEIGVDDNIFGVSDGLQSFFNTGLLGAVITTIV
SSLAWRIIGSSFPIAFLSNPLIGLIIRLCLLLEASGVCSSAWVLARYHKPLVGYQPDEVY
LEG----LDPHSAEPVTNRDKDIDRFVTVVRFSYSLALLLFCVVLVMACMLT------QQ
TKVTEGGLHPAIAVVIFWLLIVFLAMAEGGQGCLVGLSHVNPHKYTESHPRTWKNMTVVH
SGDNMQRFIIGRQFLVMVVVFLSQYLT-------EPTSDLSVFGLPKFVLNFFLTSGLAL
ILTTIILGQLTAQVNAATCMLDFINNYFMLYFVTYLSLAIEFSGVLHSVYFFQFLFAKIS
GRTVNEN-ETPRQGVSRIFFIARILASLAILGYSLAVTLAGLVDGETTMWAGVPNAVAVV
VFFVLLVLVGVMEGIQTALFAIVNLPEDELQPHRVAYRNFRLIFTGQNFQAFLIGRQIVV
TFFFFIVARIAILNVEIGVDDNIFGVSDGVQRFFNTGLLGALVTTILASLVWRVVASSFP
VAFMSNPVIYLIIRLCLIIDASGICSACWIFARWNKLLAGYQTDDVYLE------DTKRQ
GRAPVTRRDKDIDVTITVIKYIFSSALLGFGIAVTMSLIFTEQT-QLASK----------
----SHSAVAFVLIWFLLIWLAFMEGGQGALVGLQGIDTNVYKDSHCVTLKSVQIAHKGD
NMQRFIVGRQFLVVLVVFLTNLCGFPL---PGSXILNLPD-TVAAIFVDSGVSLILMTVI
LGQLTAQVNAATCMLDFINNYFMLYFVTYVSMAMEFSGLLHSVYLVQYLFSKLTGVRVHS
KE---PPRSLVSGLFFWGRTLLSLAVLSFAFAVTLVALFDGKTTSWDSIPDAVSVIVFFV
LMAVSGMMEGMQIALFAVVNLPEKELAQYKIAKANCELTFSGNNLQAFLIGRQICVTLCT
FVIARITTLDVKVGMGENIFGVSDGLQTFFNTGLLGAIITTIVGSLAWRIVAASFPVAFL
SNPLIYIILRLCLLVEASGLCSAAWLLALINRVVVGFQPDDEYIRNYQQQAADLAGETVC
PPPEETTYEQKAEEMASPEVAVPEPQVENEILTV--------------------------
----------------------------------------
>CAMNT_0020435655_NpSIT5
------------------------------------------------------------
------------------------------------------------------------
------------------------------------------------------------
------------------------------------------------------------
------------------------------------------------------------
------------------------------------------------------------
----------------------------------------------------NLYKESHP
R-SFKVCSLAHKGDNMERFIVGRQFLVVLVVFVSQLMSSAIPEIQLWGLNKETTEIFLNS
-------------------GXALMVVTIVLGQLTAQLNAANCMLDFINNYFMLYFVAYLS
LLIEFSGLLHSVYLVQMIFAKVAGQPTESDENP----------RTLLQX-----------
-----------------------------IFFWLRILFSLAVLGFAFAVTISALFQGKTT
MWSSVPEPVSVVLFFLLMCFVGMLEGMQIALFAVVNIPSEELEKHSMAAYNNCQLTFRDE
NLQSFLIGRQICVTICTFVIARITTLDVEIGVDDNIFGVSDGLQSFFNTGLLGAVITTIV
SSLAWRIIGSSFPIAFLSNPLIGLIIRLCLLLEASGVCSSAWVLARYHKPLVGYQPDEVY
LEG----LDPHSAEPVTNRDKDIDRFVTVVRFSYSLALLLFCVVLVMACMLT------QQ
TKVTEGGLHPAIAVVIFWLLIVFLAMAEGGQGCLVGLSHVNPHKYTESHPRTWKNMTVVH
SGDNMQRFIIGRQFLVMVVVFLSQYLT-------EPTSDLSVFGLPKFVLNFFLTSGLAL
ILTTIILGQLTAQVNAATCMLDFINNYFMLYFVTYLSLAIEFSGVLHSVYFFQFLFAKIS
GRTVNEN-ETPRQGVSRIFFIARILASLAILGYSLAVTLAGLVDGETTMWAGVPNAVAVV
VFFVLLVLVGVMEGIQTALFAIVNLPEDELQPHRVAYRNFRLIFTGQNFQAFLIGRQIVV
TFFFFIVARIAILNVEIGVDDNIFGVSDGVQRFFNTGLLGALVTTILASLVWRVVASSFP
VAFMSNPVIYLIIRLCLIIDASGICSACWIFARWNKLLAGYQTDDVYLE------DTKRQ
GRAPVTRRDKDIDVTITVIKYIFSSALLGFGIAVTMSLIFTEQT-QLASK----------
----SHSAVAFVLIWFLLIWLAFMEGGQGALVGLQGIDTNVYKDSHCVTLKSVQIAHKGD
NMQRFIVGRQFLVVLVVFLTNLCGFPL---PGSHILNLPD-TVAAIFVDSGVSLILMTVI
LGQLTAQVNAATCMLDFINNYFMLYFVTYVSMAMEFSGLLHSVYLVQYLFSKLTGVRVHS
KE---PPRSLVSGLFFWGRTLLSLAVLSFAFAVTLVALFDGKTTSWDSIPDAVSVIVFFV
LMAVSGMMEGMQIALFAVVNLPEKELAQYKIAKANCELTFSGNNLQAFLIGRQICVTLCT
FVIARITTLDVKVGMGENIFGVSDGLQTFFNTGLLGAIITTIVGSLAWRIVAASFPVAFL
SNPLIYIILRLCLLVEASGLCSAAWLLALINRVVVGFQPDDEYIRNYQQQAADLAGETVC
PPPEETTYEQKAEEMASPEVAVPEPQVENEILT---------------------------
----------------------------------------
>CAMNT_0020430727_NpSIT6
------------------------------------------------------------
------------------------------------------------------------
------------------------------------------------------------
------------------------------------------------------------
------------------------------------------------------------
------------------------------------------------------------
------------------------------------------------------------
------------------------------------------------------------
------------------------------------------------------------
------------------------------------------------------------
------------------------------------------------------------
------------------------------------------------------------
------------------------------------------------------------
------------------------------------------------------------
------------------------------------------------------------
------------------------------------------------------------
---------------------QSRHQT-------CPCLDS--------------PSGLAL
ILTTIILGQLTAQVNAATCMLDFINNYFMLYFVTYLSLAIEFSGVLHSVYFFQFLFAKIS
GRTVNEN-ETPRQGVSRIFFIARILASLAILGYSLAVTLAGLVDGETTMWAGVPNAVAVV
VFFVLLVLVGVMEGIQTALFAIVNLPEDELQPHRVAYRNFRLIFTGQNFQAFLIGRQIVV
TFFFFIVARIAILNVEIGVDDNIFGVSDGVQRFFNTGLLGALVTTILASLVWRVVASSFP
VAFMSNPVIYLIIRLCLIIDASGICSACWIFARWNKLLAGYQTDDVYLE------DTKRQ
GRAPVTRRDKDIDVTITVIKYIFSSALLGFGIAVTMSLIFTEQT-QLASK----------
----SHSAVAFVLIWFLLIWLAFMEGGQGALVGLQGIDTNVYKDSHCVTLKSVQIAHKGD
NMQRFIVGRQFLVVLVVFLTNLCGFPL---PGSQILNLPD-TVAAIFVDSGVSLILMTVI
LGQLTAQVNAATCMLDFINNYFMLYFVTYVSMAMEFSGLLHSVYLVQYLFSKLTGVRVHS
KE---PPRSLVSGLFFWGRTLLSLAVLSFAFAVTLVALFDGKTTSWDSIPDAVSVIVFFV
LMAVSGMMEGMQIALFAVVNLPEKELAQYKIAKANCELTFSGNNLQAFLIGRQICVTLCT
FVIARITTLDVKVGMGENIFGVSDGLQTFFNTGLLGAIITTIVGSLAWRIVAASFPVAFL
SNPLIYIILRLCLLVEASGLCSAAWLLALINRVVVGFQPDDEYIRNYQQQAADLAGETVC
PPPEETTYEQKAEEMASPEVAVPEPQVENEILTV--------------------------
----------------------------------------
>CAMNT_0020472813_NpSIT7
------------------------------------------------------------
------------------------------------------------------------
------------------------------------------------------------
------------------------------------------------------------
------------------------------------------------------------
------------------------------------------------------------
------------------------------------------------------------
------------------------------------------------------------
------------------------------------------------------------
------------------------------------------------------------
------------------------------------------------------------
------------------------------------------------------------
------------------------------------------------------------
------------------------------------------------------------
-----------------------------------------------------------Y
WSWQEGGLHPAIAVVIFWLLIVFLAMAEGGQGCLVGLSHVNPHKYTESHPRTWKNMTVVH
SGDNMQRFIIGRQFLVMVVVFLSQYLT-------EPTSDLSVFGLPKFVLNFFLTSGLAL
ILTTIILGQLTAQVNAATCMLDFINNYFMLYFVTYLSLAIEFSGVLHSVYFFQFLFAKIS
GRTVNEN-ETPRQGVSRIFFIARILASLAILGYSLAVTLAGLVDGETTMWAGVPNAVAVV
VFFVLLVLVGVMEGIQTALFAIVNLPEDELQPHRVAYRNFRLIFTGQNFQAFLIGRQIVV
TFFFFIVARIAILNVEIGVDDNIFGVSDGVQRFFNTGLLGALVTTILASLVWRVVASSFP
VAFMSNPVIYLIIRLCLIIDASGICSACWIFARWNKLLAGYQTDDVYLE------DTKRQ
GRAPVTRRDKDIDVTITVIKYIFSSALLGFGIAVTMSLIFTEQT-QLASKSHSAVEEQTQ
LASKSHSAVAFVLIWFLLIWLAFMEGGQGALVGLQGIDTNVYKDSHCVTLKSVQIAHKGD
NMQRFIVGRQFLVVLVVFLTNLCGFPL---PGSHILNLPD-TVAAIFVDSGVSLILMTVI
LGQLTAQVNAATCMLDFINNYFMLYFVTYVSMAMEFSGLLHSVYLVQYLFSKLTGVRVHS
KE---PPRSLVSGLFFWGRTLLSLAVLSFAFAVTLVALFDGKTTSWDSIPDAVSVIVFFV
LMAVSGMMEGMQIALFAVVNLPEKELAQYKIAKANCELTFSGNNLQAFLIGRQICVTLCT
FVIARITTLDVKVGMGENIFGVSDGLQTFFNTGLLGAIITTIVGSLAWRIVAASFPVAFL
SNPLIYIILRLCLLVEASGLCSAAWLLALINRVVVGFQPDDEYIRNYQQQAADLAGETVC
PPPEETTYEQKAEEMASPEVAVPEPQVENEIL----------------------------
----------------------------------------
>CAMNT_0020411031_NpSIT8
------------------------------------------------------------
------------------------------------------------------------
------------------------------------------------------------
------------------------------------------------------------
------------------------------------------------------------
------------------------------------------------------------
------------------------------------------------------------
------------------------------------------------------------
------------------------------------------------------------
------------------------------------------------------------
------------------------------------------------------------
------------------------------------------------------------
------------------------------------------------------------
------------------------------------------------------------
--------------QIATR--------------------------ILTCMLT------QQ
TKVTEGGLHPAIAVVIFWLLIVFLAMAEGGQGCLVGLSHVNPHKYTESHPRTWKNMTVVH
SGDNMQRFIIGRQFLVMVVVFLSQYLT-------EPTSDLSVFGLPKFVLNFFLTSGLAL
ILTTIILGQLTAQVNAATCMLDFINNYFMLYFVTYLSLAIEFSGVLHSVYFFQFLFAKIS
GRTVNEN-ETPRQGVSRIFFIARILASLAILGYSLAVTLAGLVDGETTMWAGVPNAVAVV
VFFVLLVLVGVMEGIQTALFAIVNLPEDELQPHRVAYRNFRLIFTGQNFQAFLIGRQIVV
TFFFFIVARIAILNVEIGVDDNIFGVSDGVQRFFNTGLLGALVTTILASLVWRVVASSFP
VAFMSNPVIYLIIRLCLIIDASGICSACWIFARWNKLLAGYQTDDVYLE------DTKRQ
GRAPVTRRDKDIDVTITVIKYIFSSALLGFGIAVTMSLIFTEQT-QLASK----------
----SHSAVAFVLIWFLLIWLAFMEGGQGALVGLQGIDTNVYKDSHCVTLKSVQIAHKGD
NMQRFIVGRQFLVVLVVFLTNLCGFPL---PGSQILNLPD-TVAAIFVDSGVSLILMTVI
LGQLTAQVNAATCMLDFINNYFMLYFVTYVSMAMEFSGLLHSVYLVQYLFSKLTGVRVHS
KE---PPRSLVSGLFFWGRTLLSLAVLSFAFAVTLVALFDGKTTSWDSIPDAVSVIVFFV
LMAVSGMMEGMQIALFAVVNLPEKELAQYKIAKANCELTFSGNNLQAFLIGRQICVTLCT
FVIARITTLDVKVGMGENIFGVSDGLQTFFNTGLLGAIITTIVGSLAWRIVAASFPVAFL
SNPLIYIILRLCLLVEASGLCSAAWLLALINRVVVGFQPDDEYIRNYQQQAADLAGETVC
PPPEETTYEQKAEEMASPEVAVPEPQVENEILTV--------------------------
----------------------------------------
>CAMNT_0020401169_NpSIT9
------------------------------------------------------------
------------------------------------------------------------
------------------------------------------------------------
------------------------------------------------------------
------------------------------------------------------------
------------------------------------------------------------
------------------------------------------------------------
------------------------------------------------------------
--------------------------TIVLGQLTAQLNAANCMLDFINNYFMLYFVAYLS
LLIEFSGLLHSVYLVQMIFAKVAGQPTESDENP----------RTLLQR-----------
-----------------------------IFFWLRILFSLAVLGFAFAVTISALFQGKTT
MWSSVPEPVSVVLFFLLMCFVGMLEGMQIALFAVVNIPSEELEKHSMAAYNNCQLTFRDE
NLQSFLIGRQICVTICTFVIARITTLDVEIGVDDNIFGVSDGLQSFFNTGLLGAVITTIV
SSLAWRIIGSSFPIAFLSNPLIGLIIRLCLLLEASGVCSSAWVLARYHKPLVGYQPDEVY
LEG----LDPHSAEPVTNRDKDIDRFVTVVRFSYSLALLLFCVVLVMACMLT------QQ
TKVTEGGLHPAIAVVIFWLLIVFLAMAEGGQGCLVGLSHVNPHKYTESHPRTWKNMTVVH
SGDNMQRFIIGRQFLVMVVVFLSQYLT-------EPTSDLSVFGLPKFVLNFFLTSGLAL
ILTTIILGQLTAQVNAATCMLDFINNYFMLYFVTYLSLAIEFSGVLHSVYFFQFLFAKIS
GRTVNEN-ETPRQGVSRIFFIARILASLAILGYSLAVTLAGLVDGETTMWAGVPNAVAVV
VFFVLLVLVGVMEGIQTALFAIVNLPEDELQPHRVAYRNFRLIFTGQNFQAFLIGRQIVV
TFFFFIVARIAILNVEIGVDDNIFGVSDGVQRFFNTGLLGALVTTILASLVWRVVASSFP
VAFMSNPVIYLIIRLCLIIDASGICSACWIFARWNKLLAGYQTDDVYLE------DTKRQ
GRAPVTRRDKDIDVTITVIKYIFSSALLGFGIAVTMSLIFTEQT-QLASK----------
----SHSAVAFVLIWFLLIWLAFMEGGQGALVGLQGIDTNVYKDSHCVTLKSVQIAHKGD
NMQRFIVGRQFLVVLVVFLTNLCGFPL---PGSQILNLPD-TVAAIFVDSGVSLILMTVI
LGQLTAQVNAATCMLDFINNYFMLYFVTYVSMAMEFSGLLHSVYLVQYLFSKLTGVRVHS
KE---PPRSLVSGLFFWGRTLLSLAVLSFAFAVTLVALFDGKTTSWDSIPDAVSVIVFFV
LMAVSGMMEGMQIALFAVVNLPEKELAQYKIAKANCELTFSGNNLQAFLIGRQICVTLCT
FVIARITTLDVKVGMGENIFGVSDGLQTFFNTGLLGAIITTIVGSLAWRIVAASFPVAFL
SNPLIYIILRLCLLVEASGLCSAAWLLALINRVVVGFQPDDEYIRNYQQQAADLAGETVC
PPPEETTYEQKAEEMASPEVAVPEPQVENEILTV--------------------------
----------------------------------------
>CAMNT_0013138709_PpSIT1
------------------------------------------------------------
------------------------------------------------------------
------------------------------------------------------------
------------------------------------------------------------
------------------------------------------------------------
------------------------------------------------------------
------------------------------------------------------------
------------------------------------------------------------
------------------------------------------------------------
------------------------------------------------------------
------------------------------------------------------------
------------------------------------------------------------
------------------------------------------------------------
------------------------------------------------------------
------------------------------------------------------------
------------------------------------------------------------
--------------------------------------DASVLGLPDVVNKIFLSSDVAL
IVIIIVAGQLTAEVNAASCMLDFVNNYFVLYFVTYLSLAIESSGLLHSVYLFQIFFSKIS
GKAIQSS-EPTRSILQRVFFWGRVVCSLLILGFAFAVTVVPLVYGEATLWKGLPDAASVA
IILLLMCLVGMMEGVQIALFGLSNISEESLASHKMAYTNYKLALSEQHLQAFLIGRQICV
TCFFVTIARMSNLNVVVGVDDNVFGVSDGVQRFFNTGVLGALLTTIMASLIWRLFASSFP
VTFMSNPLIYVIIWLCLMVEASGICSACWVFGRWIKLAVGYQPDPVYLE------GSPKE
GAKPITRRDKDIDVTSTVIRYIFSSTLLCFGIAVTMSLIFTKQT-ELSSK----------
----SHPGVAFASFWFLLVYLGTMEGGQGCLVGLQGVEKERYKDSHGVTLKNTKIAHRGN
NMQRFIVGRQFLVVLVVFIINLCGSPI---PGSKVFRLPD-SISAVFVDSGVSLILITVI
LGQLTAQVNAASCMLDFINNCFMLYFVTYVSMAIEMSGLLHCVYLVQILFSKISGTAVQT
NE---PPRSPVQTIFFWGRATVSLAILAFAFAVTLAALFDGKTTSWESVPGVVSVIIFFV
LMCIAGLMEGMQIALFAVVNLPKEEVAEHKMAKASCQLAFSGNNLQAFLIGRQIFVTLCT
FVIARLTTLDVTVGTGDNIFGVPDGVQTFFNTGLLGAIITTVVGSLAWRVIAASFPVAFL
SNPLVYLILRLCLILEASGICSAAWLLALINKQMFGYQPDEIHIG-RTRNSKE---RSLV
DADESSSGRKNKKTE----ALDSLDVMESQEIDA--------------------------
----------------------------------------
>CAMNT_0013096561_PpSIT2
------------------------------------------------------------
------------------------------------------------------------
------------------------------------------------------------
------------------------------------------------------------
------------------------------------------------------------
------------------------------------------------------------
------------------------------------------------------------
------------------------------------------------------------
------------------------------------------------------------
------------------------------------------------------------
------------------------------------------------------------
------------------------------------------------------------
------------------------------------------------------------
------------------------------------------------------------
------------------------------------------------------------
------------------------------------------------------------
------------------------------------------------------------
----------------------------------YLSLAIESSGLLHSVYLFQIFFSKIS
GKAIQSS-EPTRSILQRVFFWGRVVCSLLILGFAFAVTVVPLVYGEATLWKGLPDAASVA
IILLLLCLVGMMEGVQIALFGLSNISEESLASHKMAYTNYKLALSEQHLQAFLIGRQICV
TCFFVTIARMSNLNVVVGVDDNVFGVSDGVQRFFNTGVLGALLTTIMASLIWRLFASSFP
VTFMSNPLIYVIIWLCLMVEASGICSACWVFGRWIKLAVGYQPDPVYLE------GSPKE
GAKPITRRDKDIDVTSTVIRYIFSSTLLCFGIAVTMSLIFTKQT-ELSSK----------
----SHPGVAFASFWFLLVYLGTMEGGQGCLVGLQGVEKERYKDSHGVTLKNTKIAHRGN
NMQRFIVGRQFLVVLVVFIINLCGSPI---PGSKVFRLPD-SISAVFVDSGVSLILITVI
LGQLTAQVNAASCMLDFINNCFMLYFVTYVSMAIEMSGLLHCVYLVQILFSKISGTAVQT
NE---PPRSPVQTIFFWGRATVSLAILAFAFAVTLAALFDGKTTSWESVPGVVSVIIFFV
LMCIAGLMEGMQIALFAVVNLPKEEVAEHKMAKASCQLAFSGNNLQAFLIGRQIFVTLCT
FVIARLTTLDVTVGPGDNIFGVPDGVQTFFNTGLLGAIITTVVGSLAWRVIAASFPVAFL
SNPLVYLILRLCLILEASGICSAAWLLAVINKQMFGYQPDEIHIG-RTRNSKE---RSLV
NADESSSGRKNKKTE----AMDSLDVMESQEIDA--------------------------
----------------------------------------
>CAMNT_008138831_PauSIT1
------------------------------------------------------------
------------------------------------------------------------
------------------------------------------------------------
------------------------------------------------------------
------------------------------------------------------------
------------------------------------------------------------
------------------------------------------------------------
------------------------------------------------------------
------------------------------------------------------------
------------------------------------------------------------
------------------------------------------------------------
------------------------------------------------------------
------------------------------------------------------------
------------------------------------------------------------
------------------------------------------------------------
------------------------------------------------------------
---------------------------------------ASVLGLPDLVNTIFLSSDVAF
IVILIID----AEVNAASCMLDFVNNCFVLYFVTYLSLAIEYSGLLHSVYLFQILFSKIS
GKHIEAE-EPERSIVQQFFFWGRIICSLLILGFAVAITVVPLVYGNATLFKGLPDAASVA
IILLLICIVGMMEGVQIALFGVNSVSEGDLASHKMAYANYKLASSEQNLQAFLIGRQICV
TCFFVFIARMSTLNVVVGVDDNVFGVSDGVQKFFNTGVLGALLTTIMASLIWRLFASSFP
VTFMSNPIIYVIIWLCLIVEASGICSACWVFGRWTKLAIGYQPDPVYLE------GVPKE
GANPVTRRDKDIDVTSTVIRYIFSSSLLCFGIFVTTSLIFTKQT-ELSSK----------
----SHPWFAFTLFWFLLAYLGTMEGGQGCLVGLQGVDKDKYKDSHRVTLKNTNIAHSGN
NMQRFIVGRQFLVVLVVFIINLCGSPL---PGSEVLGLPD-PIAAVFVDSGVSLILITVI
LGQLTAQVNAASCMLDFINSYFMVYFVTCVSMAIEMSGLLHCVYLVQILFYKISGTTIQT
NE---PPRTTIQAIFFWGRAIFSLAVLAFAFAVTLAALFDGKTTSWKSVPGVVSVILLFI
LMCIAGLMEGMQIALFAVVNLPEEEVAQYKMAKASCRLAFSGNNLQAFLIGRQIFVTLCT
FVIARLTTLDVRVGAGENIFGVPDGVQIFFNTGLLGAIITTVVGSLAWRIIAASFPVAFL
SNPLVYLILRLCLVLEASGICSAAWLLALINKQMFGYQPDVTYVGTRTRSHKE---DNVA
SINEHSSRHSSRKK------ADPLIGAESQELDV--------------------------
----------------------------------------
>CAMNT_0008089207_PauSIT2
------------------------------------------------------------
------------------------------------------------------------
------------------------------------------------------------
------------------------------------------------------------
------------------------------------------------------------
------------------------------------------------------------
------------------------------------------------------------
------------------------------------------------------------
------------------------------------------------------------
------------------------------------------------------------
------------------------------------------------------------
------------------------------------------------------------
------------------------------------------------------------
------------------------------------------------------------
------------------------------------------------------------
----------------FWFLIIWLAMIEGSLGCLMGLKSVDKFKYALSHKNTYDNTEIVH
KGDNFQRFIVGRQFLVLAIIFICTWLT-------EPVVDASVLGLPDLVNTIFLSSDVAF
IVILIIAGQLTAEVNAASCMLDFVNNCFVLYFVTYLSLAIEYSGLLHSVYLFQILFSKIS
GKHIEAE-EPERSIVQQFFFWGRIICSLLILGFAVAITVVPLVYGNATLFKGLPDAASVA
--------------VQIALFGVNSVSEGDLASHKMAYANYKLASSEQNLQAFLIGRQICV
TCFFVFIARMSTLNVVVGVDDNVFGVSDGVQKFFNTGVLGALLTTIMASLIWRLFASSFP
VTFMSNPIIYVIIWLCLIVEASGICSACWVFGRWTKLAIGYQPDPVYLE------GVPKE
GANPVTRRDKDIDVTSTVIRYIFSSSLLCFGIFVTTSLIFTKQT-ELSSK----------
----SHPWFAFTLFWFLLAYLGTMEGGQGCLVGLQGVDKDKYKDSHRVTLKNTNIAHSGN
NMQRFIVGRQFLVVLVVFIINLCGSPL---PGSEVLGLPD-PIAAVFVDSGVSLILITVI
LGQLTAQVNAASCMLDFINSYFMVYFVTCVSMAIEMSGLLHCVYLVQILFYKISGTTIQT
NE---PPRTTIQAIFFWGRAIFSLAVLAFAFAVTLAALFDGKTTSWKSVPGVVSVILLFI
LMCIAGLMEGMQIALFAVVNLPEEEVAQYKMAKASCRLAFSGNNLQAFLIGRQIFVTLCT
FVIARLTTLDVRVGAGENIFGVPDGVQIFFNTGLLGAIITTVVGSLAWRIIAASFPVAFL
SNPLVYLILRLCLVLEASGICSAAWLLALINKQMFGYQPDVTYVGTRTRSHKE---DNVA
SINEHSSRHSSRKK------ADPLIGAESQELDV--------------------------
----------------------------------------
>CAMNT_0008118495_PauSIT3
------------------------------------------------------------
------------------------------------------------------------
------------------------------------------------------------
------------------------------------------------------------
------------------------------------------------------------
------------------------------------------------------------
------------------------------------------------------------
------------------------------------------------------------
------------------------------------------------------------
------------------------------------------------------------
------------------------------------------------------------
--ESSKNPEPTMLLFENINIGAMLYRSLLVDDGSSDNSGNNDNTDGGDELG-SSHSRDAY
EFIAFILWYAAMITCCVVPTCCAYRRRRRVERHLYSQQQRTVDNFVLPRHQEETLMLMWS
LYGVGEGLNVNHNQVLMLQSLDSEAAVRERTKRLEVAMEEETFLVKDGDIVCNANTNANT
NTNTNTGPRPSEPEPISIRDKDIDRFVTVLRFTYSLTLFFFSVVLVMASIFTRQI-RTIA
GKDDGNWRYSLLVCVGFWFLIIWLAMIEGSLGCLMGLKSVDKFKYALSHKNTYDNTEIVH
KGDNFQRFIVGRQFLVLAIIFICTWLT-------EPVVDASVLGLPDLVNTIFLSSDVAF
IVILIIAGQLTAEVNAASCMLDFVNNCFVLYFVTYLSLAIEYSGLLHSVYLFQILFSKIS
GKHIEAE-EPERSIVQQFFFWGRIICSLLILGFAVAITVVPLVYGNATLFKGLPDAASVA
IILLLICIVGMMEGVQIALFGVNSVSEGDLASHKMAYANYKLASSEQNLQAFLIGRQICV
TCFFVFIARMSTLNVVVGVDDNVFGVSDGVQKFFNTGVLGALLTTIMASLIWRLFASSFP
VTFMSNPIIYVIIWLCLIVEASGICSACWVFGRWTKLAIGYQPDPVYLE------GVPKE
GANPVTRRDKDIDVTSTVIRYIFSSSLLCFGIFVTTSLIFTKQT-ELSSK----------
----SHPWFAFTLFWFLLAYLGTMEGGQGCLVGLQGVDKDKYKDSHRVTLKNTNIAHSGN
NMQRFIVGRQFLVVLVVFIINLCGSPL---PGSEVLGLPD-PIAAVFVDSGVSLILITVI
LGQLTAQVNAASCMLDFINSYFMVYFVTCVSMAIEMSGLLHCVYLVQILFYKISGTTIQT
NE---PPRTTIQAIFFWGRAIFSLAVLAFAFAVTLAALFDGKTTSWKSVPGVVSVILLFI
LMCIAGLMEGMQIALFAVVNLPEEEVAQYKMAKASCRLAFSGNNLQAFLIGRQIFVTLCT
FVIARLTTLDVRVGAGENIFGVPDGVQIFFNTGLLGAIITTVVGSLAWRIIAASFPVAFL
SNPLVYLILRLCLVLEASGICSAAWLLALINKQMFGYQPDVTYVGTRTRSHKE---DNVA
SINEHSSRHSSRKK------ADPLIGAESQELDV--------------------------
----------------------------------------
>CAMNT_0008255813_PauSIT4
------------------------------------------------------------
------------------------------------------------------------
------------------------------------------------------------
------------------------------------------------------------
------------------------------------------------------------
------------------------------------------------------------
------------------------------------------------------------
------------------------------------------------------------
------------------------------------------------------------
------------------------------------------------------------
------------------------------------------------------------
------------------------------------------------------------
------------------------------------------------------------
------------------------------------------------------------
------------------------------------------------------------
------------------FLIIWLAMIEGSLGCLMGLKSVDKFKYALSHKNTYDNTEIVH
KGDNFQRFIVGRQFLVLAIIFICTWLT-------EPVVDASVLGLPDLVNTIFLSSDVAF
IVILIIAGQLTAEVNAASCMLDFVNNCFVLYFVTYLSLAIEYSGLLHSVYLFQILFSKIS
GKHIEAE-EPERSIVQQFFFWGRIICSLLILGFAVAITVVPLVYGNATLFKGLPDAASVA
IILLLICIVGMMEGVQIALFGVNSVSEGDLASHKMAYANYKLASSEQNLQAFLIGRQICV
TCFFVFIARMSTLNVVVGVDDNVFGVSDGVQKFFNTGVLGALLTTIMASLIWRLFASSFP
VTFMSNPIIYVIIWLCLIVEASGICSACWVFGRWTKLAIGYQPDPVYLE------GVPKE
GANPVTRRDKDIDVTSTVIRYIFSSSLLCFGIFVTTSLIFTKQT-ELSSK----------
----SHPWFAFTLFWFLLAYLGTMEGGQGCLVGLQGVDKDKYKDSHRVTLKNTNIAHSGN
NMQRFIVGRQFLVVLVVFIINLCGSPL---PGSEVLGLPD-PIAAVFVDSGVSLILITVI
LGQLTAQVNAASCMLDFINSYFMVYFVTCVSMAIEMSGLLHCVYLVQILFYKISGTTIQT
NE---PPRTTIQAIFFWGRAIFSLAVLAFAFAVTLAALFDGKTTSWKSVPGVVSVILLFI
LMCIAGLMEGMQIALFAVVNLPEEEVAQYKMAKASCRLAFSGNNLQAFLIGRQIFVTLCT
FVIARLTTLDVRVGAGENIFGVPDGVQIFFNTGLLGAIITTVVGSLAWRIIAASFPVAFL
SNPLVYLILRLCLVLEASGICSAAWLLALINKQMFGYQPDVTYVGTRTRSHKE---DNVA
SINEHSSRHSSRKK------ADPLIGAESQELDV--------------------------
----------------------------------------
>CAMNT_0008191947_PauSIT5
------------------------------------------------------------
------------------------------------------------------------
------------------------------------------------------------
------------------------------------------------------------
------------------------------------------------------------
------------------------------------------------------------
------------------------------------------------------------
------------------------------------------------------------
------------------------------------------------------------
------------------------------------------------------------
------------------------------------------------------------
------------------------------------------------------------
------------------------------------------------------------
------------------------------------------------------------
------------------------------------------------------------
------------------------------------------------------------
------------------------------------------------------------
-------------------------------------------------------TSKPK
NRNDRS--------FNNFFFWGRIICSLLILGFAVAITVVPLVYGNATLFKGLPDAASVA
IILLLICIVGMMEGVQIALFGVNSVSEGDLASHKMAYANYKLASSEQNLQAFLIGRQICV
TCFFVFIARMSTLNVVVGVDDNVFGVSDGVQKFFNTGVLGALLTTIMASLIWRLFASSFP
VTFMSNPIIYVIIWLCLIVEASGICSACWVFGRWTKLAIGYQPDPVYLE------GVPKE
GANPVTRRDKDIDVTSTVIRYIFSSSLLCFGIFVTTSLIFTKQT-ELSSK----------
----SHPWFAFTLFWFLLAYLGTMEGGQGCLVGLQGVDKDKYKDSHRVTLKNTNIAHSGN
NMQRFIVGRQFLVVLVVFIINLCGSPL---PGSEVLGLPD-PIAAVFVDSGVSLILITVI
LGQLTAQVNAASCMLDFINSYFMVYFVTCVSMAIEMSGLLHCVYLVQILFYKISGTTIQT
NE---PPRTTIQAIFFWGRAIFSLAVLAFAFAVTLAALFDGKTTSWKSVPGVVSVILLFI
LMCIAGLMEGMQIALFAVVNLPEEEVAQYKMAKASCRLAFSGNNLQAFLIGRQIFVTLCT
FVIARLTTLDVRVGAGENIFGVPDGVQIFFNTGLLGAIITTVVGSLAWRIIAASFPVAFL
SNPLVYLILRLCLVLEASGICSAAWLLALINKQMFGYQPDVTYVGTRTRSHKE---DNVA
SINEHSSRHSSRKK------ADPLIGAESQELDV--------------------------
----------------------------------------
>CAMNT_0008171629_PauSIT6
------------------------------------------------------------
------------------------------------------------------------
------------------------------------------------------------
------------------------------------------------------------
------------------------------------------------------------
------------------------------------------------------------
------------------------------------------------------------
------------------------------------------------------------
------------------------------------------------------------
------------------------------------------------------------
------------------------------------------------------------
------------------------------------------------------------
------------------------------------------------------------
------------------------------------------------------------
------------------------------------------------------------
------------------------------------------------------------
------------------------------------LLRAILCHLPISGNRILR---VAS
FGLLVSDPFFENIGQTHRSRRTGTIDRSTIFFLGSDHLLVVDSGICR--------CNHRS
SVGVRK---------------CHIVQGLAGRSIGRNHSVIDLYCWNDGGRSDCPIRCEQR
FGRRPRISQNGIRELQIGFVGX------XXAXXXXXXXNXXLASXXXNLQX---------
---------XXTLNVVVGVDDNVFGVSDGVQKFFNTGVLGALLTTIMASLIWRLFASSFP
VTFMSNPIIYVIIWLCLIVEASGICSACWVFGRWTKLAIGYQPDPVYLE------GVPKE
GANPVTRRDKDIDVTSTVIRYIFSSSLLCFGIFVTTSLIFTKQT-ELSSK----------
----SHPWFAFTLFWFLLAYLGTMEGGQGCLVGLQGVDKDKYKDSHRVTLKNTNIAHSGN
NMQRFIVGRQFLVVLVVFIINLCGSPL---PGSEVLGLPD-PIAAVFVDSGVSLILITVI
LGQLTAQVNAASCMLDFINSYFMVYFVTCVSMAIEMSGLLHCVYLVQILFYKISGTTIQT
NE---PPRTTIQAIFFWGRAIFSLAVLAFAFAVTLAALFDGKTTSWKSVPGVVSVILLFI
LMCIAGLMEGMQIALFAVVNLPEEEVAQYKMAKASCRLAFSGNNLQAFLIGRQIFVTLCT
FVIARLTTLDVRVGAGENIFGVPDGVQIFFNTGLLGAIITTVVGSLAWRIIAASFPVAFL
SNPLVYLILRLCLVLEASGICSAAWLLALINKQMFGYQPDVTYVGTRTRSHKE---DNVA
SINEHSSRHSSRKK------ADPLIGAESQELDV--------------------------
----------------------------------------
>CAMNT_0013302907_CwSIT1
------------------------------------------------------------
------------------------------------------------------------
------------------------------------------------------------
------------------------------------------------------------
------------------------------------------------------------
------------------------------------------------------------
------------------------------------------------------------
------------------------------------------------------------
------------------------------------------------------------
------------------------------------------------------------
------------------------------------------------------------
------------------------------------------------------------
------------------------------------------------------------
---------ASFPVSFLSNPLIYAMIRLCLWFEGSGLCSAAWIIARYQKVYIGLQPDEIY
LND----AERHSAAPHTSRDKDIVLTMNTIKYIYSIALLTLSLAVVMTAMFTK-----QT
S-AAAMNIPPAAAFFIFWFLIFWLAMMEGGQGSLVGLHPIDKNRYAHSHKITAKCTHVAH
KGDNLERFIIGRQFLVVLVVFVINLMG-------SAADGASVLNLPEWANELFLASGLAM
ILITIVLGQLTAQVNSANCMLDFINTYFML-FTVYVSLAIEMSGLLHSVYLVQLLFSKIT
GEPVQSN-EAPRSTLMSILFWLRVLVSIAVLGFSFAVTLSAVVNKQTTMWEGVPVYVSII
LFFALMCFVGIMEGMQIALFAVVKTPEEDLVQHSRAYESCQLAFAGSNLQSLLIGRQICV
TICMFIIARITTLDIGE-NDENIFGVSDGMQVVFDTGLLGAVITTIVASLCWRIVASSFP
VSFLSNPLIYAMIRLCLWFEGSGLCSAAWVIARYQKVYIGLQPDEIYLN------DAERH
SAAPHTSRDKDIVLTMNTIKYIYSIALLTLSLAVVMTAMFTKQTSAAAMN----------
----IPPAAAFFIFWFLIFWLAMMEGGQGSLVGLHPIDKNRYAHSHKITAKCTHVAHKGD
NLERFIIGRQFLVVLVVFVINLMGSAA---DGASVLNLPE-WANELFLASGLAMILITIV
LGQLTAQVNSANCMLDFINTYFMLFTV-YVSLAIEMSGLLHSVYLVQLLFSKITGEPVQS
NE---APRSTLMSILFWLRVLVSIAVLGFSFAVTLSAVVNKQTTMWEGVPVYVSIILFFA
LMCFVGIMEGMQIALFAVVNTPCRREQSLRVLNRTA------------------------
------------------------------------------------------------
------------------------------------------------------------
------------------------------------------------------------
----------------------------------------
>CAMNT_0003531085_LdSIT1
------------------------------------------------------------
------------------------------------------------------------
------------------------------------------------------------
------------------------------------------------------------
------------------------------------------------------------
------------------------------------------------------------
------------------------------------------------------------
------------------------------------------------------------
------------------------------------------------------------
------------------------------------------------------------
------------------------------------------------------------
------------------------------------------------------------
------------------------------------------------------------
-----------------------------------DERTENNCSRSGQQQATGRNNNMLY
GHG-----------------HAVSVSMSTIQYSYSLALLLFCTIIVMSAIFTN------Q
TKAGEDGIPPIVIFLVLCGLISWLAMMEGGQGCLVGLQPLDKTVYADSHPITHQCTTLAH
KGDNTVRFIVGRQFLVVLVVFITNYLCGPSSTTTTAYTSASVLHLPAIANEVFLNSGLAM
ILFTIVLGQLTAQVNAAFCMLDFINTRFML-LTTYISLAVEMSGLLHSVYLVQMVFSKIT
RTPIEFNGEDPLSSSRRIAFWLRVFMSLGILAISLAVTLKALFNANTALIDGVPPFVSVI
LFFALMCFIGMMEX---------------------------------NLQAFLIGRQICV
TGCMFFIARITTLAINADGNDHIFGVPTMVQAFFDTGLLGAIITTIVGSLAWRVIGSSFP
LAFLSNPLINIIIRLCLLLEKSGICSSSWVFARWHKVIAGYNADEVYLA------GHER-
--IVTSRRDQDIDTAISFLGNLMSLALLGLSIAVVMCAIFTSQTKSSVYS----------
----LPSFVACIVFWCLIIWLAMIEGGQGCLVGLQPLDKEKYASSHPMTFRCTSLAHKGD
NMERFIVGRQFLAVLVVFVISMCASPV---EGANVLGLPS-LANNIFLGLGVALTLTTIV
LGQLTAQLNAAQCMLDFINNRLMLFTT-YISLAIEKSGLLHSAYLVQVLFAKLTGIPVET
KE---PPRDAFQSFLFWSRILFSLAVLAFSFTITLKALFDGKTAMWEGVPPFISVIIFFG
LMCFVGLMEGMQIALFAVAKMPEEHLACHAVAHQNCKLTFEGSNLQAFLIGRQICVTCCM
FVIARITSITIND-ADSNIFGVPDAIQEFFNTGLLGAVITTIVGSLAWRIIASSFPLGFL
SNPLVNIIIRLCLLLEKSGICSSSWALAFIQKLLFKYRVDEEYIGSDNAVDVENVHATIH
ESIEVVVRDGSLNNVDRALTESSVIDESLSEDTWSMMSNMHTPVQRRMKSYEHHLP----
----------------------------------------
>CAMNT_0003512849_LdSIT2
------------------------------------------------------------
------------------------------------------------------------
------------------------------------------------------------
------------------------------------------------------------
------------------------------------------------------------
------------------------------------------------------------
------------------------------------------------------------
------------------------------------------------------------
------------------------------------------------------------
------------------------------------------------------------
------------------------------------------------------------
------------------------------------------------------------
------------------------------------------------------------
----------------------ASINIYVNNNGGGDERTENNCSRSGQQQATGRNNNMLY
GHG-----------------HAVSVSMSTIQYSYSLALLLFCTIIVMSAIFTN------Q
TKAGEDGIPPIVIFLVLCGLISWLAMMEGGQGCLVGLQPLDKTVYADSHPITHQCTTLAH
KGDNTVRFIVGRQFLVVLVVFITNYLCGPSSTTTTAYTSASVLHLPAIANEVFLNSGLAM
ILFTIVLGQLTAQVNAAFCMLDFINTRFML-LTTYISLAVEMSGLLHSVYLVQMVFSKIT
RTPIEFNGEDPLSSSRRIAFWLRVFMSLGILAISLAVTLKALFNANTALIDGVPPFVSVI
LFFALMCFIGMMEGMQIALFAVVRMPDHKLRNHPEVQKNCELVFEGSNLQAFLIGRQICV
TGCMFFIARITTLAINADGNDHIFGVPTMVQAFFDTGLLGAIITTIVGSLAWRVIGSSFP
LAFLSNPLINIIIRLCLLLEKSGICSSSWVFARWHKVIAGYNADEVYLA------GHER-
--IVTSRRDQDIDTAISFLGNLMSLALLGLSIAVVMCAIFTSQTKSSVYS----------
----LPSFVACIVFWCLIIWLAMIEGGQGCLVGLQPLDKEKYASSHPMTFRCTSLAHKGD
NMERFIVGRQFLAVLVVFVISMCASPV---EGANVLGLPS-LANNIFLGLGVALTLTTIV
LGQLTAQLNAAQCMLDFINNRLMLFTT-YISLAIEKSGLLHSAYLVQVLFAKLTGIPVET
KE---PPRDAFQSFLFWSRILFSLAVLAFSFTITLKALFDGKTAMWEGVPPFISVIIFFG
LMCFVGLMEGMQIALFAVAKMPEEHLACHAVAHQNCKLTFEGSNLQAFLIGRQICVTCCM
FVIARITSITIND-ADSNIFGVPDAIQEFFNTGLLGAVITTIVGSLAWRIIASSFPLGFL
SNPLVNIIIRLCLLLEKSGICSSSWALAFIQKLLFKYRVDEEYIGSDNAVDVENVHATIH
ESIEVVVRDGSLNNVDRALTESSVIDESLSEDTWSMMSNMHTPVQRRMKSYEHHLP----
----------------------------------------
>CAMNT_0003488319_LdSIT3
------------------------------------------------------------
------------------------------------------------------------
------------------------------------------------------------
------------------------------------------------------------
------------------------------------------------------------
------------------------------------------------------------
------------------------------------------------------------
------------------------------------------------------------
------------------------------------------------------------
------------------------------------------------------------
------------------------------------------------------------
------------------------------------------------------------
------------------------------------------------------------
------------------------------NNGGGDERTENNCSRSGQQQATGRNNNMLY
GHG-----------------HAVSVSMSTIQYSYSLALLLFCTIIVMSAIFTN------Q
TKAGEDGIPPIVIFLVLCGLISWLAMMEGGQGCLVGLQPLDKTVYADSHPITHQCTTLAH
KGDNTVRFIVGRQFLVVLVVFITNYLCGPSSTTTTAYTSASVLHLPAIANEVFLNSGLAM
ILFTIVLGQLTAQVNAAFCMLDFINTRFML-LTTYISLAVEMSGLLHSVYLVQMVFSKIT
RTPIEFNGEDPLSSSRRIAFWLRVFMSLGILAISLAVTLKALFNANTALIDGVPPFVSVI
LFFALMCFIGMMEGMQIALFAVVRMPDHKLRNHPEVQK------NCXNLQAFLIGRQICV
TGCMFFIARITTLAINADGNDHIFGVPTMVQAFFDTGLLGAIITTIVGSLAWRVIGSSFP
LAFLSNPLINIIIRLCLLLEKSGICSSSWVFARWHKVIAGYNADEVYLA------GHER-
--IVTSRRDQDIDTAISFLGNLMSLALLGLSIAVVMCAIFTSQTKSSVYS----------
----LPSFVACIVFWCLIIWLAMIEGGQGCLVGLQPLDKEKYASSHPMTFRCTSLAHKGD
NMERFIVGRQFLAVLVVFVISMCASPV---EGANVLGLPS-LANNIFLGLGVALTLTTIV
LGQLTAQLNAAQCMLDFINNRLMLFTT-YISLAIEKSGLLHSAYLVQVLFAKLTGIPVET
KE---PPRDAFQSFLFWSRILFSLAVLAFSFTITLKALFDGKTAMWEGVPPFISVIIFFG
LMCFVGLMEGMQIALFAVAKMPEEHLACHAVAHQNCKLTFEGSNLQAFLIGRQICVTCCM
FVIARITSITIND-ADSNIFGVPDAIQEFFNTGLLGAVITTIVGSLAWRIIASSFPLGFL
SNPLVNIIIRLCLLLEKSGICSSSWALAFIQKLLFKYRVDEEYIGSDNAVDVENVHATIH
ESIEVVVRDGSLNNVDRALTESSVIDESLSEDTWSMMSNMHTPVQRRMKSYEHHLP----
----------------------------------------
>CAMNT_0003481055_LdSIT4
------------------------------------------------------------
------------------------------------------------------------
------------------------------------------------------------
------------------------------------------------------------
------------------------------------------------------------
------------------------------------------------------------
------------------------------------------------------------
------------------------------------------------------------
------------------------------------------------------------
------------------------------------------------------------
------------------------------------------------------------
------------------------------------------------------------
------------------------------------------------------------
------------------------------------------------------------
------------------------------------------------------------
------------------HLWCXLSILEGGQGCIIALQWVDDYKFADSHPKSLRCTSLAK
RGDNLERFIVGRQFLVTMIIFMINYFCG-----SASVEDASVLGIPKIMNRLFLVNGLAL
AIFTIVCGQLTAQMNSVCCMLDFINTRFMI-VATYVSIAIDYSGIFHSVYFVRMIYSKIS
GIPIESN-ERNPSLKKKILFCFQVFLSLALLSFSLVMTFSALFSNDTNAWDSLPPYGSII
VIAFCMSFAGIMDGTQVALFAVLGMPEDELLYHSNAHKNRDLILTECHMQAFLIGRQIIV
TICTFIIARITSISATPDGEDNLFGAADAVQEILNTGILGAIITTTLGSLIWRIIASSFP
VMFLSNPMIHGIIRACILFEKRGIGSSSLILARWHKFIASYQHDEVYVXGAXYVRGADED
TIVTKSEYDQDIRLCLSFIKTTFSFGVLALSIAVVMAAIFTNMT-KAEEVG---------
----TLPIVICLLFWFFIMWLAVLEGGQISLVGLQPVLKTLYVDSHPITLKCTSLVHRGE
NMERFINGRQFLVSLVVFGLNYCTSPIDDYEGDNVLGLPN-WINVIFYDYGGAAIVTTVI
VGQLASQVSAAQCMIDFINSWFMLLTT-YLSLAIEMSGILHTVYIIRMAFSKFSGKAISS
EEDVDSIQTTPQKIFFWVRVLLSIIVLGISIVIIGKDIVEGNTAMWE-VPPYVTALILFV
LINLTGAMDGMQIALFAASKMPENQLHYYPTAQTNCELTFRGSNAQAFLIGRQICVTCCM
FVIARITSPNKTD--GKNVFGVPDLVQEIIDTGVLGVMLTTIAGSLAWRIIASTYPLEFL
SNPLINLLIRLCLLLEKSGICSATWIIAFAQNKIFGYENDEEYIGQRRSESIESSFSSSG
YDVELAMDSENEG------FDVVYCPSQHNNGRV--------------------------
----------------------------------------
>CAMNT_0003531219_LdSIT5
------------------------------------------------------------
------------------------------------------------------------
------------------------------------------------------------
------------------------------------------------------------
------------------------------------------------------------
------------------------------------------------------------
------------------------------------------------------------
------------------------------------------------------------
------------------------------------------------------------
------------------------------------------------------------
------------------------------------------------------------
------------------------------------------------------------
------------------------------------------------------------
------------------------------------------------------------
------------------------------------------------------------
----------------------------------------------------LRCTSLAK
RGDNLERFIVGRQFLVTMIIFMINYFCG-----SASVEDASVLGIPKIMNRLFLVNGLAL
AIFTIVCGQLTAQMNSVCCMLDFINTRFMI-VATYVSIAIDYSGIFHSVYFVRMIYSKIS
GIPIESN-ERNPSLKKKILFCFQVFLSLALLSFSLVXTFSALFSNDTNAWDSLPPYGSII
VIAFCMSFAGIMDGTQVALFAVLGMPEDELLYHSNAHKNRDLILTECHMQAFLIGRQIIV
TICTFIIARITSISATPDGEDNLFGAADAVQEILNTGILGAIITTTLGSLIWRIIASSFP
VMFLSNPMIHGIIRACILFEKRGIGSSSLILARWHKFIASYQHDRCRR--RYYC-----D
KVRVRSRYPS---LSIIYKDNIFLWRPCALDRRCYGSHIHQHDX-XXXGX----------
-------------------NLAVLEGGQISLVGLQPVLKTLYVDSHPITLKCTSLVHRGX
NMERFINGRQFLVSLVVFGLNYCTSPIDDYEGDNVLGLPN-WINVIFYDYGGAAIVTTVI
VGQLASQVSAAQCMIDFINSWFMLLTT-YLSLAIEMSGILHTVYIIRMAFSKFSGKAISS
EEDVDSIQTTPQKIFFWVRVLLSIIVLGISIVIIGKDIVEENTAMWE-VPPYVTALILFV
LINLTGAMDGMQIALFAASKMPENQLHYYPTAQTNCELTFRGSNAQAFLIGRQICVTCCM
FVIARITSPNKTD--GKNVFGVPDLVQEIIDTGVLGVMLTTIAGSLAWRIIASTYPLEFL
SNPLINLLIRLCLLLEKSGICSATWIIAFAQNKIFGYENDEEYIGQRRSESIESSFSSSG
YDVELAMDSENEG------FDVVYCPSQHNN-----------------------------
----------------------------------------
>CAMNT_0000169875_ChSIT1
------------------------------------------------------------
------------------------------------------------------------
------------------------------------------------------------
------------------------------------------------------------
------------------------------------------------------------
------------------------------------------------------------
------------------------------------------------------------
------------------------------------MGAAVPGANVLGLPEGLSSVFLGS
-------------------GLAMILTTIVLGQLTSQVNAATCMLDFINSYFVLYFITYAS
LIVEFSGLLHSVYLVQMLFSALTGNPIETNEKARNKVQN---------------------
-----------------------------LFFWGRALMSLVILCFALAITIEALVAKKTT
MWAGVPEWLSIVILFLLMGFVGITEGMQIAFFAVLNMPEEELA-KHPVAHANADLTFRGQ
NLQAFLIGRQMLSASGMFVVARIMTLSYN-EGET-VFGFSEGFQTFLNTGLLNAVVTTIV
ASLMWRIIASSFPVAFLSNPIINGIIRLCFLLDSLGVCSASWVFARWIKILVGYQPDEVH
LED----AKRHTSDPVTRRDRDVDRSITTIKYIASMTLLAFSVVIVMCLIFTG-----KT
G-AASFGIPAWASFLIFWFLIFWLAMMEGGQACVNGLSPIDQEEYAKSHPKTLKNTATAH
KGDNMERFIVGRQFLTVLVIFAINLMG-------AAIQGAEVLGLPEGVTSVFLGSGLAM
ILTTIMLGQLTLQVNAASCMLDFINNYFMLYFVTYLSLLVEFLGLLHSVYLFQMLVSKMS
GESIKGK-EAPRNFQQNIFFWGRVLMSLVILYFAFAVTLKALFEERTTMWKGVPGWVSVV
ILFVLMIIVGIMEGIQNALFAVVNMPEAFLKSHTIAYTNSQLAFRGQNLKAFLIGRQICA
ASGMFIIARIMTLSYS--GGETVFGFSESFQSFLNTGLLGAVITTTVASLIWRILALSFP
ITFLSNPIIYIIIRLCLLLDSVGICSAVWVLARIHKLLTGCQPDKVYLE------GAERH
TSAPATKRDKDIDTTLTVIKYVASTGLLIFSVVIVMATISTRST-QLSDS----------
----VNPVFAGVSFFILLLWLAIMEGGQGCLVGLQPVNKDLYGLSHPKTLTNASIVHKGD
NMGRFIVGRQFLVVLVVTLINMCGSPS---PSTQVLGLPQ-GVLAVFVDSGFAMIIATIV
LGQLTSQVNAANCMLDFINNYFVQYCVIYMSLLVEFSGLLHSVYFVQILFSKITGQQIES
KE---PSRSILSSTFFWGRILMSLAILAFALAVTFTALFAEKTTMWKGIPGWVSVLILLL
LFCFVGMLEGMQIALFTVANLPAEKLKMHKIVHANCELVFRNQNFQAFLIGRQILAATGM
FVVARIMTLNYDN-NDS-VFGFSQSFQGFLNTGLLGAVITTILASLIWRVLASSFPIAFL
SNPIIYIIIRICLILDQIGVCSSAWLLALINKQIMGFQIDDVYIGNPEEKLPEP------
------------------------------------------------------------
----------------------------------------
>CAMNT_0023114557_MpSIT1
------------------------------------------------------------
------------------------------------------------------------
------------------------------------------------------------
------------------------------------------------------------
------------------------------------------------------------
------------------------------------------------------------
------------------------------------------------------------
------------------------------------------------------------
------------------------------------------------------------
------------------------------------------------------------
------------------------------------------------------------
------------------------------------------------------------
------------------------------------------------------------
------------------------------------------------------------
------------------------------------------------------------
-----------------------------------GLQSVPAYEIANEHTKAHKCTELAH
KGDNMERFIVGRQFLVVLLVFVINMMG-------SASGDASVLGLPTSLTSVFLGTGLAL
ILITINLGQLTAQVNAANCMLDFINNYFML-FSTYVSLGIEFSGLLHCVYLVQLLFAKIT
GTPIQSK-EPPKSAAQNAFFWFRVVFSLTVLGFSFAVTLSALFQNKTTMWGSVPPAASVV
IFFVLMCFVGLMEGMQIALFAVVNLPSKELAKHRVAAANCTLAFADQNLQSFLIGRQIIV
TLCMFVVARITTLNIVAGAGENLWGVSDGLQNFFNTGLLGAIITTIVASLAWRIIASSFP
TAFLSNPLIYIIIKLCLAIEKSGVCAAAWVLARYHKPLMGYQTDDIYLE------CKDKQ
GWEPVSKRDKDIDITTTVVKYVYSLGLLIFSVVVVMAAIFSEQT-KIAEN----------
----AHPIAAFFLFWFLLIWLGMIEGGQGALVGLQPIDKSKYADSHNKAHKCTTLAHKGD
NMERFIVGRQFLVVLIVFVTNMCGATS---GDATVLGLPT-SVTSVFLGSGLAMILTTIM
LGQLTAQVVAASCMLDFINNYFMLFSV-YVSLGIELSGLLHCVYLVQIFFAKVTKTPIVS
KE---PPRSTAQKISFWTRVIFSVAVLGFSFSVTLAALFQGKTAAWSGVPVGASVAIFFI
LMCFVGLMEGMQIALFAVINLPEEELAKHRVAAANCKLTFSGNNFAAFLIGRQILVTLCM
FLVAKIT----VPGEGNNIFGVSDALQVFFNTGLLGAIITTIVASLAWRIVASSFALMFM
NNPLIYVIIRMCLLLEKTGICSASWLLALIQKEVINFQPDDVYIDKAELAESQEADG-VE
NSMWDATHRSSMVMARSNLIDLQAFVDEHQDLIEDEPRLIHPMALGNVKEVMGKATRNLQ
ILAVD--------LEFEIDDESS-----------------
>CAMNT_0023134381_MpSIT2
------------------------------------------------------------
------------------------------------------------------------
------------------------------------------------------------
------------------------------------------------------------
------------------------------------------------------------
------------------------------------------------------------
------------------------------------------------------------
------------------------------------------------------------
------------------------------------------------------------
------------------------------------------------------------
------------------------------------------------------------
------------------------------------------------------------
------------------------------------------------------------
-----------------SISRMPSLLRLLRRIAGRRTSTALWAPS---------------
--------------------------------STSIRWDCSSVLLVMAALFTG------Q
TAAAENGIPPIGAFFIFWFLIVWLATVEGGQGALVGLQSVPAYEIANEHTKAHKCTELAH
KGDNMERFIVGRQFLVVLLVFVINMMG-------SASGDASVLGLPTSLTSVFLGTGLAL
ILITINLGQLTAQVNAANCMLDFINNYFML-FSTYVSLGIEFSGLLHCVYLVQLLFAKIT
GTPIQSK-EPPKSAAQNAFFWFRVVFSLTVLGFSFAVTLSALFQNKTTMWGSVPPAASVV
IFFVLMCFVGLMEGMQIALFAVVNLPSKELAKHRVAAANCTLAFADQNLQSFLIGRQIIV
TLCMFVVARITTLNIVAGAGENLWGVSDGLQNFFNTGLLGAIITTIVASLAWRIIASSFP
TAFLSNPLIYIIIKLCLAIEKSGVCAAAWVLARYHKPLMGYQTDDIYLE------CKDKQ
GWEPVSKRDKDIDITTTVVKYVYSLGLLIFSVVVVMAAIFSEQT-KIAEN----------
----AHPIAAFFLFWFLLIWLGMIEGGQGALVGLQPIDKSKYADSHNKAHKCTTLAHKGD
NMERFIVGRQFLVVLIVFVTNMCGATS---GDATVLGLPT-SVTSVFLGSGLAMILTTIM
LGQLTAQVVAASCMLDFINNYFMLFSV-YVSLGIELSGLLHCVYLVQIFFAKVTKTPIVS
KE---PPRSTAQKISFWTRVIFSVAVLGFSFSVTLAALFQGKTAAWSGVPVGASVAIFFI
LMCFVGLMEGMQIALFAVINLPEEELAKHRVAAANCKLTFSGNNFAAFLIGRQILVTLCM
FLVAKIT----VPGEGNNIFGVSDALQVFFNTGLLGAIITTIVASLAWRIVASSFALMFM
NNPLIYVIIRMCLLLEKTGICSASWLLALIQKEVINFQPDDVYIDKAELAESQEADG-VE
NSMWDATHRSSMVMARSNLIDLQAFVDEHQDLIEDEPRLIHPMALGNVKEVMGKATRNLQ
ILAVD--------LEFEIDDESS-----------------
>CAMNT_0020182239_EsSIT1
------------------------------------------------------------
------------------------------------------------------------
------------------------------------------------------------
------------------------------------------------------------
------------------------------------------------------------
------------------------------------------------------------
------------------------------------------------------------
------------------------------------------------------------
------------------------------------------------------------
------------------------------------------------------------
------------------------------------------------------------
--------------------FVGLMEGMQIALFAVVNIAEEELVGHPTAAXTCKLTFKGI
NLQAFLIGRQILVTVCMFVVAKITTLDIVPGEGXNIFGVSDGLQNFFNTGLLGAVITTIV
ASLAWRIIASSFPVAFLSNPFIYVILRLCLLIQESGICSSAWILSRYHKIMLGYQPDEVY
LEGA----PPHTSAPTNRREKDIDRLVSAIKYIYSLVLLIFSVIVVMAALFTN------Q
TAAAEFNIPAAGAFFVFWFLILWLAQIEGGQGALVGLQSVPSYEIANNHPISAKCTNLAH
KGDNMERFIVGRQFLVVLIVFV---MR-------SASKGASVLGLPEAVTSLFLESGLAL
ILVTIMLGQLTAQINAANCMMDFINNYFML-FSTYVSLGIEYSGLLHAVYLVQILFSKIT
GTPIQSN-EPPRTRLQSIFFWVRVLLSLAVLGFAFAVTISALFQGKTTMWPGVPPGVSVV
IFFFLMCFVGLMEGMQIALFAVVNASEGELDEHRVAAASCALAFKDQNLQAFLIGRQILV
TVCMFVVAKITTLDIVPGEGDNIFGVSDGLQNFFNTGLLGAVITTIVASLAWRIVASSFP
MAFLSNPLIYLIIKLCLGLEKSGVCAATWVLARYLKPLMGYQTDDVYLE------CKERQ
TWAPVSKRDKDIDITVTVVKYVYSLGLLIFSVVMVMAAIFSEQT-KIASN----------
----LHSVAAFFIFWFLIVWLACIEGGQGALVGLQLVDKTKYAETHKKAYKCTTLAHKGD
NMERFIVGRQFLVVLIVFVTNMCGATN---GEATVLGLPA-TVNAVFLGSGLAMILTTLM
LGQLTAQVVAASCMLDFINNYFMLFST-YVSLFIEFSGLLHCVYLVQIFFSKITGKPVES
NE---PPRSALQSIFFWVRVLLSXXVLGFSFAVTLAALFQGKTAMWEGVPAGASIAIFFI
LMCFVGLMEGMQIALFAVVNLPEDELNKTKIAATNCKLTFAGNNFAAFLIGRQILVTVCM
FVVAKITTLNIVPGEGXNIFGVSDGLQNFFNTGLLGAIITTIVASLAWRIVASSFALMFM
SNPLIYLIIRLCLLLEKTGICSASWLLALTQKEVVRFQPDEVYVGEVDDETTAAGDSDVR
ASVWDASRRSSQVISRSELINLQAWVDRHQDLPEDEPRLIHPVSLANVTAVMGKATRHLQ
IHASDDDDESIDSLALDQEKRSNTKPNSSTTLQVNSSNSE
>CAMNT_0020331005_EsSIT2
------------------------------------------------------------
------------------------------------------------------------
------------------------------------------------------------
------------------------------------------------------------
------------------------------------------------------------
------------------------------------------------------------
------------------------------------------------------------
------------------------------------------------------------
------------------------------------------------------------
------------------------------------------------------------
------------------------------------------------------------
------------------------------------------------------------
---------------------------IVPGEGXNIFGVSDGLQNFFNTGLLGAVITTIV
ASLAWRIIASSFPVAFLSNPFIYVILRLCLLIQESGICSSAWILSRYHKIMLGYQPDEVY
LEGA----PPHTSAPTNRREKDIDRLVSAIKYIYSLVLLIFSVIVVMAALFTN------Q
TAAAEFNIPAAGAFFVFWFLILWLAQIEGGQGALVGLQSVPSYEIANNHPISAKCTNLAH
KGDNMERFIVGRQFLVVLIVFVMHMMG-------SASKGASVLGLPEAVTSLFLESGLAL
ILVTIMLGQLTAQINAANCMMDFINNYFML-FSTYVSLGIEYSGLLHAVYLVQILFSKIT
GTPIQSN-EPPRTRLQSIFFWVRVLLSLTVLGFAFAVTISALFQGKTTMWAGVPPGVSVV
IFFFLMCFVGLMEGMQIALFAVVNASEGELDEHRVAAASCALAFKDQNLQAFLIGRQILV
TVCMFVVAKITTLDIVPGEGDNIFGVSDGLQNFFNTGLLGAVITTIVASLAWRIVASSFP
MAFLSNPLIYLIIKLCLGLEKSGVCAATWVLARYLKPLMGYQTDDVYLE------CKERQ
TWAPVSKRDKDIDITVTVVKYVYSLGLLIFSVVMVMAAIFSEQT-KIASN----------
----LHSVAAFFIFWFLIVWLACIEGGQGALVGLQLVDKTKYAETHKKAYKCTTLAHKGD
NMERFIVGRQFLVVLIVFVTNMCGATT---GEATVLGLPA-TVNAVFLGSGLAMILTTLM
LGQLTAQVVAASCMLDFINNYFMLFST-YVSLFIEFSGLLHCVYLVQIFFSKITGKPVES
NE---PPRSALQSIFFWFRVLLSVSVLGFSFAVTLAALFQGKTAMWEGVPAGASIAIFFI
LMCFVGLMEGMQIALFAVVNLPEDELNKTKIAATNCKLTFAGNNFAAFLIGRQILVTVCM
FVVAKITTLNIVPGEGDNIFGVSDGLQNFFNTGLLGAIITTIVASLAWRIVASSFALMFM
SNPLIYLIIRLCLLLEKTGICSASWLLALTQKEVIRFQPDEVYVGEVDDETTAAGDSDVR
ASVWDASRRSSQVISRSELINLQAWVDRHQDLPEDEPRLIHPVSLANVTAVMGKATRHLQ
IHASDDDDESIDSLALDQEKRSNTKPNSSTTLQVNSSNSE
>CAMNT_0020354431_EsSIT3
------------------------------------------------------------
------------------------------------------------------------
------------------------------------------------------------
------------------------------------------------------------
------------------------------------------------------------
------------------------------------------------------------
------------------------------------------------------------
------------------------------------------------------------
------------------------------------------------------------
------------------------------------------------------------
------------------------------------------------------------
------------------------------------------------------------
------------------------------------------------------------
------------------------------------------------------------
------------------------------------------------------------
------------------------------------------------------------
-------------------------MG-------SASKGASVLGLPEAVTSLFLESGLAL
ILVTIMLGQLTAQINAANCMMDLN--YFML-FSTYVSLGIEYSGLLHAVYLVQILFSKIT
GTPIQSN-EPPRTRLQSIFFWVRVLLSLTVLGFAFAVTISALFQGKTTMWAGVPPGVSVV
IFFFLMCFVGLMEGMQIALFAVVNASEGELDEHRVAAASCALAFKDQNLQAFLIGRQILV
TVCMFVVAKITTLDIVPGEGDNIFGVSDGLQNFFNTGLLGAVITTIVASLAWRIVASSFP
MAFLSNPLIYLIIKLCLGLEKSGVCAATWVLARYLKPLMGYQTDDVYLE------CKERQ
TWAPVSKRDKDIDITVTVVKYVYSLGLLIFSVVMVMAAIFSEQT-KIASN----------
----LHSVAAFFIFWFLIVWLACIEGGQGALVGLQLVDKTKYAETHKKAYKCTTLAHKGD
NMERFIVGRQFLVVLIVFVTNMCGATT---GEATVLGLPA-TVNAVFLGSGLAMILTTLM
LGQLTAQVVAASCMLDFINNYFMLFST-YVSLFIEFSGLLHCVYLVQIFFSKITGKPVES
NE---PPRSALQSIFFWVRVLLSLAVLGFSFAVTLAALFQGKTAMWEGVPAGASIAIFFI
LMCFVGLMEGMQIALFAVVNLPEDELNKTKIAATNCKLTFAGNNFAAFLIGRQILVTVCM
FVVAKITTLNIVPGEGXNIFGVSDGLQNFFNTGLLGAIITTIVASLAWRIVASSFALMFM
SNPLIYLIIRLCLLLEKTGICSASWLLALTQKEVIRFQPDEVYVGEVDDETTAAGDSDVR
ASVWDASRRSSQVISRSELINLQAWVDRHQDLPEDEPRLIHPVSLANVTAVMGKATRHLQ
IHASDDDDESIDSLALDQEKRSNTKPNSSTTLQVNSSNSE
>CAMNT_0020159583_EsSIT4
------------------------------------------------------------
------------------------------------------------------------
------------------------------------------------------------
------------------------------------------------------------
------------------------------------------------------------
------------------------------------------------------------
------------------------------------------------------------
------------------------------------------------------------
------------------------------------------------------------
------------------------------------------------------------
------------------------------------------------------------
------------------------------------------------------------
------------------------------------------------------------
------------------------------------------------------------
------------------------------------------------------------
------------------------------------------------------------
------------------------------------------------------------
------------------------------------------------------------
------------------------------------------------------------
------------------------------------------------------------
------------------------------QNFFNTGLLGAVITTIVASLAWRIVASSFP
MAFLSNPLIYLIIKLCLGLEKSGVCAATWVLARYLKPLMGYQTDDVYLE------CKERQ
TWAPVSKRDKDIDITVTVVKYVYSLGLLIFSVVMVMAAIFSEQT-KIASN----------
----LHSVAXFFIFWFLIVWLACIEGGQGALVGLQLVDKTKYAETHKKAYKCTTLAHKGD
NMERFIVGRQFLVVLIVFVTNMCGATN---GEATVLGLPA-TVNAVFLGSGLAMILTTLM
LGQLTAQVVAASCMLDFINNYFMLFST-YVSLFIEFSGLLHCVYLVQIFFSKITGKPVES
NE---PPRSALQSIFFWVRVLLSLAVLGFSFAVTLAALFQGKTAMWEGVPAGASIAIFFI
LMCFVGLMEGMQIALFAVVNLPEDELNKTKIAATNCKLTFAGNNFAAFLIGRQILVTVCM
FVVAKITTLNIVPGEGENIFGVSDGLQNFFNTGLLGAIITTIVASLAWRIVASSFALMFM
SNPLIYLIIRLCLLLEKTGICSASWLLALTQKEVVRFQPDEVYVGEVDDETTAAGDSDVR
ASVWDASRRSSQVISRSELINLQAWVDRHQDLPEDEPRLIHPVSLANVTAVMGKATRHLQ
IHASDDDDESIDSLALDQEKRSNTKPNSSTTLQVNSSNSE
>CAMNT_0020097147_EsSIT5
------------------------------------------------------------
------------------------------------------------------------
------------------------------------------------------------
------------------------------------------------------------
------------------------------------------------------------
------------------------------------------------------------
------------------------------------------------------------
------------------------------------------------------------
------------------------------------------------------------
------------------------------------------------------------
------------------------------------------------------------
------------------------------------------------------------
------------------------------------------------------------
------------------------------------------------------------
------------------------------------------------------------
------------------------------QGALVGLQLVDKTKYAETHKKAYKCTTLAH
KGDNMERFIVGRQFLVVLIVFVTNMCG-------ATNGEATVLGLPATVNAVFLGSGLAM
ILTTLMLGQLTAQVVAASCMLDFINNYFML-FSTYVSLFIEFSGLLHCVYLVQIFFSKIT
GKPVESN-EPPRSALQSIFFWVRVLLSLAVLGFSFAVTLAALFQGKTAMWEGVPAGASIA
IFFILMCFVGLMEGMQIALFAVVNLPEDELNKTKIAATNCKLTFAGNNFAAFLIGRQILV
TVCMFVVAKITTLNIVPGEGENIFGVSDGLQNFFNTGLLGAVITTIVASLAWRIVASSFP
MAFLSNPLIYLIIKLCLGLEKSGVCAATWVLARYLKPLMGYQTDDVYLE------CKERQ
TWAPVSKRDKDIDITVTVVKYVYSLGLLIFSVVMVMAAIFSEQT-KIASN----------
----LHSVAXFFIFWFLIVWLACIEGGQGALVGLQLVDKTKYAETHKKAYKCTTLAHKGD
NMERFIVGRQFLVVLIVFVTNMCGATN---GEATVLGLPA-TVNAVFLGSGLAMILTTLM
LGQLTAQVVAASCMLDFINNYFMLFST-YVSLFIEFSGLLHCVYLVQIFFSKITGKPVES
NE---PPRSALQSIFFWVRVLLSLAVLGFSFAVTLAALFQGKTAMWEGVPAGASIAIFFI
LMCFVGLMEGMQIALFAVVNLPEDELNKTKIAATNCKLTFAGNNFAAFLIGRQILVTVCM
FVVAKITTLNIVPGEGDNIFGVSDGLQNFFNTGLLGAIITTIVASLAWRIVASSFALMFM
SNPLIYLIIRLCLLLEKTGICSASWLLALTQKEVVRFQPDEVYVGEVDDETTAAGDSDVR
ASVWDASRRSSQVISRSELINLQAWVDRHQDLPEDEPRLIHPVSLANVTAVMGKATRHLQ
IHASDDDDESIDSLALDQEKRSNTKPNSSTTLQVNSSNSE
>ProtID338018 PmSIT1 
-----------------------------------------------------------M
STDGGRQQDGLCHAEESLEVTVEDHQESM-----------------NLPTYSQTEVPTTA
STRSSSRGKHHSRSKSQSSGVSAPAFIDEDVVNPFEFGLHTSSFASLADAAEKDFYKPLP
VADQMGQFSRFPSTYNTSPREFTSQRLGTLVMRDDEGDEGDDEASNNLEAQVHKQMLELM
MASSEIIDEVNTDQERSERSSKADIENIFRTIETENRYDGDIDIGSNRNEKVVDSSNRSG
TAKTSKSRSVLTAGLESLKYFYSLALLVFCVVLVTGTIFTNQTASTA-------------
---------------NGFSSVAAFFVFWFLILWLAMMEGGQGALVGLQPIDRERYKESHP
RTYKNTGVMANGNDPLERFIVGRQFLVVLVVFVSQLMSSAVPDVELWGLSDYVKAVFLNS
-------------------GVALMVVTIVLGQLLAQLNSAKCMLDFINNYFMLYFVTYFS
LFMEFSGLLHSVYLVQIVFSKIGGDDTKKADAEEEANEKKEPTRSVLQN-----------
-----------------------------LFFWGRVLLSLGVLGFAFAVTLSALFQGQTT
MWKGVPKAVSVVLFFVLMCFVGMMEGMQIAFFAVLNFPEEKLAKYKTAERN-CRLTFRGE
NLQSFLIGRQICVTMCTFIIARITTLDVDVGMDENIFGVSDGLQTFFNTGLLGAVITTIV
SSLAWRIVASSFPLAFLSNPLVNIIIRLCLLFEASGVCSSAWILARYHKMIAKYQPDEVY
LEN----ADRPASQAISTRDKDIDRFVTVLRFTYSLALFFFSVVLVMACIFTSQT-RTIV
GNDDWR--YSLLVCVAFWFLIGWLAMVEGSLACLMGLKSVEKFKYLLSHKTTHANTEIVH
RGDNFERFIVGRQFLVVAIIFICTWLT-------EPVIDASVLGLPDIVNKVFLSSHVAL
TLILIIAGQLTAEVNAANCMLDFVNNYFVLYFVTYLSLAIEWSGLLHSIYLFQMFFSKIS
GKKMQSD-EPDRSIIQQVFFWGRITCSFFILGFAFAVTVVPLVYGEATLWKGLPDAASVA
IILILMSLVGMMEGVQIALFGVSNISEEYLASRKMAYANYKLALSEQNLQAFLIGRQISV
TCFFVLIARMSTLSVVVGVDDNVFGVSDGVQKFFNTGVLGALLTTIMASLIWRLFASSFP
VTFMSNPIIYMIIWLCLMVEASGICSACWVFGRWTKLAVGYQPDPVYLE------GAPKE
GAKPVTRRDKDVDVTSTVIRYIFSSALLCFGIAITMSLIFTRQT-ELSLK----------
----LHPAFAFALFWFLLVYLGTMEGGQGCLVGLQGIETDRYKESHSVTFKNTKIAHGGN
NMQRFIVGRQFLVVLVVFIINLCGSPV---PDSKVFKLPD-SFAAIFVDSGVSLILITVI
LGQLTAQINAASCMLDFINSYFMLYFVTYVSMAIEMSGLLHCVYLVQILFSKISGTAVQT
NE---PPRTPIQTIFFWGRAAISLAILAFAFAVTLAALFDGKTTSWESVPGAFSVIIFFV
LMCIAGLMEGMQIALFAVVNLPKEELAEHKMAKASCQLAFSGNNLQAFLIGRQIFVTLCT
FVIARLTTLDVKVGTDNNIFGVSDGAQTFLIQVFWELSSRQVVGSLAWRVIAASFPVAFL
SNPLVYLILRLCLMLEASGICSAAWLLALINKQIFGYQPDEIYIG-RARNSKE---ESVV
DAETSSSG-KNRKKE----ATDSLEVIESQEIDV--------------------------
----------------------------------------
>CAMNT_0010986233_AcSIT1
------------------------------------------------------------
------------------------------------------------------------
------------------------------------------------------------
------------------------------------------------------------
------------------------------------------------------------
------------------------------------------------------------
------------------------------------------------------------
------------------------------------------------------------
------------------------------------------------------------
------------------------------------------------------------
------------------------------------------------------------
-------------------------GMQIALFSVVNLPEEELQ-RRETAHNNCRLAFHEQ
NLQAFLIGRQICVTVCMFVIARITTLNID-AGENTIFGVPAGVQEFFNTGLLGAVITAIL
ASLAWRIVASSFPIAFLSNPVIYYIIRLCLLIDMSGVCSASWVLARYQRLMMNYQPDNVY
LEG----AEPQTAEPATRRDKDIDRFITVTKFTYSLALLGFSVILVMSALFDK-----QT
QATSEYGIPRIAAFLIFWFLIVWLAMMEGGQGALVGLQPIKKELYAQSHPRTLRCTQLAH
KGDNMGRLIVGRQFLVVLVVFVSNMMA-------STVPNARVFGLPTAVNEIFLGSGVAL
ILTTITIGQLTSQINAASCMLDFVNNWFMY-ITTHLSLAIEKSGLLHAVYLVQILFSSVT
GEPIKST-EPPRTGFQSIMFWLRVSFSVVILGIAFAVTLAALFDGKTAMWEGVPESVSVI
LFFVLMS-HGLMEGMQIALFAVVNLPLEELKSHPTAFANCQLTFRDQNLQAFLIGRQICV
TICMFVVARITKIDVDIGEEDTIFGIGDHLQEFLNTGLLGAVITTIVGSLCWRIIASSFP
IAFLSNPLVFLIIRLCLLLEASGVCSSAWILGRLHKLSAGYQPDIVHLE------GAERH
GKEPITRRDKDIDVTLAVLKFAYSFALLIFSVTVVMSAIFTEQT-RIADS----------
----AHPLVASFMG---TRHMARYDGRRPGMPRRSPAN----------------------
------------------------------------------------------------
------------------------------------------------------------
------------------------------------------------------------
------------------------------------------------------------
------------------------------------------------------------
------------------------------------------------------------
------------------------------------------------------------
----------------------------------------
>CAMNT_0007494309_CcSIT1
------------------------------------------------------------
------------------------------------------------------------
------------------------------------------------------------
------------------------------------------------------------
------------------------------------------------------------
------------------------------------------------------------
------------------------------------------------------------
------------------------------------------------------------
------------------------------------------------------------
------------------------------------------------------------
------------------------------------------------------------
------------------------------------------------------------
------------------------------------------------------------
------------------------------------------------------------
------------------------------------------------------------
------------------------------------------------------SICADR
QSKMQILSILGRQFLVVLVMFLINTCG-------SAIKDADPLGLPKSINSIFLTNGVAM
MITAIVIGQLTSQVNAALCMLDFINNNFML-LTTYVSLAIEYSGLLHCVYLVQIGFAAVT
GTPVESK-ESPRGIIDNIFFWGRVLMSTTILCFALAVTIKALLTEQSGMYEGVPVAVSII
IFFVLMCIVGLMEGMQIAAFELVNLPEEELQTHKVAASNCKLMFADQNLQAFLIGRQIFV
ATLIFIVAKIATISIEE-GGENIFGVSNGFQRFLDTGLLGAVVLTIIGSLAWRIIASSFP
LAFMSNPIIFVIIHICLLLEKTGICSSAWVLARFNKTLVGYQPDTVYLE------GAPKH
GLEPVTRRDKDIDITVTVIKYICSVALLIFCIAVVMSGIFTDQT-LLAKD----------
----VHPLFAFILFWFLIIWLAVMEGGQGSLVGLQRVDKERYADSHPRAFKNTVIAHKGN
NMERFIIGRQFLVVLFIFFINMCGMPT---EGASVFDFNDKVVVEVFLRNGVAMMFITIV
IGQLASQVNAAVCMLDFINNYFMLMTT-YISIGIEFSGLFHAVYLVQFAFSKLSGEPIES
KE---PPRSGISKTIFWAKVVVSTAVLCFALAVTVEALLKGQGGMWDNISPAASILIFCA
LLCFIGLLEGTQIAAFELLKMPEKEVSQHGVASINCKLLFSGRHFQAFLVGRQILVACLM
FVVANIVTISIEE-EEERIFGVGASFQTFLNTGLLGALVLTFVGSLAWRIVASSFPLAFM
SNPIVYLIIRLCLLVEGTGICSAAFLLALIHKTIVNFQPDEVYIGKLEKECTKPSRPDHR
ESLGMSIRRSYLAEGDDIEMNGEECALVQKGGLDHDSDNYDVDNENQGPLRSVLNQGISF
ILGRNEDAEEEGNSDRVSFPVNALGKGIRRLQV-------
>CAMNT_0013183067_AsuSIT1
------------------------------------------------------------
------------------------------------------------------------
------------------------------------------------------------
------------------------------------------------------------
------------------------------------------------------------
------------------------------------------------------------
------------------------------------------------------------
------------------------------------------------------------
------------------------------------------------------------
------------------------------------------------------------
------------------------------------------------------------
------------------------------------------------------------
------------------------------------------------------------
------------------------------------------------------------
------------------------------------------------------------
------------------------------------------------------------
------------------------------------------------------------
------------------------------------------------------------
------------------------------------------------------------
-----------------------------------------------GHAGFLQ------
YWSSWSLDKITSCTVAPGES-TIFGVSEGLQAFFNTGLLGALITTIVGSLMWRIVASSFS
LAFLSNPLIYLIIRLCLVLEGSGLCSAAWVTARFQKKMMGYQPDPVYLE------GAPRH
TSAPTNSREKDIDITVTLVKYMYSMALLVFCITVVMSCIFSNQT-KLSSS----------
----APSAVAFVLFWFLLLWLAMIEGGQGALVGLQPLDKNLYEDSHPIAHKCTVIAHKGD
NMERFIVGRQFLVVLIVFVTNMSGAAL---PGTTVLGLPS-ILNSIFIGSGVAMMLTTII
VGQLTAQVNAANCMLDFINVYFMLFST-YVSLGIEFSGLLHSVYLVQYLFAMITGEPVKT
KE---EPRSAGANAFFWARVLISCAALGFALAVTLAALFQGKTTMWAGVPSWVSVIVFFG
LMCFVGMMEGMQIAMFAVVKMPKEELESSPVAKANCELTFAGQNFQAFLIGRQICVTCCM
FVVARITSLNVAAGEAT-IFGVSSGLQNFFNTGLLGALITTIIGSLAWRIIASSFPLAFM
ANPLIYVIIRLCLILEATGICSAAWLLALLHKVVANFQVDEVYVGEPEEQGKKIAAG---
--------------AGAEGAEIEA------------------------------------
----------------------------------------
